# Supplementary material for: Blattella germanica Selects Microbiota Taxa from Feces and Environmental Inputs
Source: Insects. 2026 Jun 10;17(6):615. doi: 10.3390/insects17060615 (PMC13300209; doi:10.3390/insects17060615)
Supplement: Supplementary file 1 [file insects-17-00615-s001.zip]

Archive with 13 entries (13 files):
- Supplementary_FigureS1_convert600dpi.png
- Supplementary_FigureS2.html
- Supplementary_FigureS3.html
- Supplementary_FigureS4_convert600dpi.png
- Supplementary_FigureS5_convert600dpi.png
- Supplementary_TableS1.xls
- Supplementary_TableS2.xls
- Supplementary_TableS3.xls
- Supplementary_TableS4.xls
- Supplementary_TableS5.xls
- Supplementary_TableS6.xlsx
- Supplementary_TableS7.xlsx
- Supplementary_TableS8.xlsx
