# Supplementary material for: Blattella germanica Selects Microbiota Taxa from Feces and Environmental Inputs
Source: Insects. 2026 Jun 10;17(6):615. doi: 10.3390/insects17060615 (PMC13300209; doi:10.3390/insects17060615)
Supplement: Supplementary file 1 [file insects-17-00615-s001.zip › Supplementary_TableS1.xls]

## Sheet: Metadata_Summary
Experiment	Groups	Host Species	Sample Type	Rearing Place (r)	Rearing Food	Origin Place	Sterilisation Process (Germ Free)	Transplant	Species Input Feces	Number of Samples
1	Bge_H_rB	Blattella germanica	Hindgut	B	SAFE 125 (Rettenmaier Ibérica, Barcelona, Spain)	B	No	No	Blattella germanica	5
1	Bge_H_rV1	Blattella germanica	Hindgut	V1	Teklad Global 21% protein dog diet, 2021C (Envigo, Indiana, USA)	V1	No	No	Blattella germanica	5
2	Bge_H_GF_rV1	Blattella germanica	Hindgut	V1	Teklad Global 21% protein dog diet, 2021C (Envigo, Indiana, USA)	V1	Yes	No	Not applicable	5
2	Bge_H_GF_rV2	Blattella germanica	Hindgut	V2	Teklad Global 21% protein dog diet, 2021C (Envigo, Indiana, USA)	V1	Yes	No	Not applicable	5
1,3	Bge_F_rB	Blattella germanica	Feces	B	SAFE 125 (Rettenmaier Ibérica, Barcelona, Spain)	B	No	No	Blattella germanica	4
1,3	Bge_F_rV1	Blattella germanica	Feces	V1	Teklad Global 21% protein dog diet, 2021C (Envigo, Indiana, USA)	V1	No	No	Blattella germanica	4
3	Bge_F_rV2	Blattella germanica	Feces	V2	Vitality (Elmubas Ibérica, Gipuzkoa, Spain)	V2	No	No	Blattella germanica	4
3	Bor_F_rV2	Blatta orientalis	Feces	V2	Vitality (Elmubas Ibérica, Gipuzkoa, Spain)	V2	No	No	Blatta orientalis	4
3	Pam_F_rV2	Periplaneta americana	Feces	V2	Vitality (Elmubas Ibérica, Gipuzkoa, Spain)	V2	No	No	Periplaneta americana	4
4	Bge_H_GF_BgeF_rV1	Blattella germanica	Hindgut	V1	Teklad Global 21% protein dog diet, 2021C (Envigo, Indiana, USA)	V1	Yes	Yes	Blattella germanica	5
4	Bge_H_GF_PamF_rV2	Blattella germanica	Hindgut	V2	Teklad Global 21% protein dog diet, 2021C (Envigo, Indiana, USA)	V1	Yes	Yes	Periplaneta americana	5
									Total Samples	50
In experiments 2 and 4, individuals were reared with food from V1 (Teklad Global 21% protein dog diet, 2021C) to avoid diet influence.
B:	Institute of Evolutionary Biology, (IBE)
V1:	Institute for Integrative Systems Biology, Valencia (I2SysBio, VLC)
V2:	Cavanilles Institute of Biodiversity and Evolutionary Biology, Valencia (ICBiBE, VLC)

## Sheet: Metadata_Samples
Experiment	sample	sample_name	host	host_origin_place	sample_type	germ_free	transplant	rearing_place	rearing_food	input_feces_sp	groups
1	55R	Bge_H_rV1_01	Blattella germanica	V1	Hindgut	No	No	V1	Teklad Global 21% protein dog diet, 2021C (Envigo, Indiana, USA)	Blattella germanica	Bge_H_rV1
1	56R	Bge_H_rV1_02	Blattella germanica	V1	Hindgut	No	No	V1	Teklad Global 21% protein dog diet, 2021C (Envigo, Indiana, USA)	Blattella germanica	Bge_H_rV1
1	57R	Bge_H_rV1_03	Blattella germanica	V1	Hindgut	No	No	V1	Teklad Global 21% protein dog diet, 2021C (Envigo, Indiana, USA)	Blattella germanica	Bge_H_rV1
1	58R	Bge_H_rV1_04	Blattella germanica	V1	Hindgut	No	No	V1	Teklad Global 21% protein dog diet, 2021C (Envigo, Indiana, USA)	Blattella germanica	Bge_H_rV1
1	59R	Bge_H_rV1_05	Blattella germanica	V1	Hindgut	No	No	V1	Teklad Global 21% protein dog diet, 2021C (Envigo, Indiana, USA)	Blattella germanica	Bge_H_rV1
1	Barcel1	Bge_H_rB_01	Blattella germanica	B	Hindgut	No	No	B	SAFE 125 (Rettenmaier Ibérica, Barcelona, Spain)	Blattella germanica	Bge_H_rB
1	Barcel3	Bge_H_rB_02	Blattella germanica	B	Hindgut	No	No	B	SAFE 125 (Rettenmaier Ibérica, Barcelona, Spain)	Blattella germanica	Bge_H_rB
1	Barcel4	Bge_H_rB_03	Blattella germanica	B	Hindgut	No	No	B	SAFE 125 (Rettenmaier Ibérica, Barcelona, Spain)	Blattella germanica	Bge_H_rB
1	Barcel5	Bge_H_rB_04	Blattella germanica	B	Hindgut	No	No	B	SAFE 125 (Rettenmaier Ibérica, Barcelona, Spain)	Blattella germanica	Bge_H_rB
1	Barcel6	Bge_H_rB_05	Blattella germanica	B	Hindgut	No	No	B	SAFE 125 (Rettenmaier Ibérica, Barcelona, Spain)	Blattella germanica	Bge_H_rB
2	83R	Bge_H_GF_rV2_01	Blattella germanica	V1	Hindgut	Yes	No	V2	Teklad Global 21% protein dog diet, 2021C (Envigo, Indiana, USA)	Not applicable	Bge_H_GF_rV2
2	84R	Bge_H_GF_rV2_02	Blattella germanica	V1	Hindgut	Yes	No	V2	Teklad Global 21% protein dog diet, 2021C (Envigo, Indiana, USA)	Not applicable	Bge_H_GF_rV2
2	85R	Bge_H_GF_rV2_03	Blattella germanica	V1	Hindgut	Yes	No	V2	Teklad Global 21% protein dog diet, 2021C (Envigo, Indiana, USA)	Not applicable	Bge_H_GF_rV2
2	86R	Bge_H_GF_rV2_04	Blattella germanica	V1	Hindgut	Yes	No	V2	Teklad Global 21% protein dog diet, 2021C (Envigo, Indiana, USA)	Not applicable	Bge_H_GF_rV2
2	87R	Bge_H_GF_rV2_05	Blattella germanica	V1	Hindgut	Yes	No	V2	Teklad Global 21% protein dog diet, 2021C (Envigo, Indiana, USA)	Not applicable	Bge_H_GF_rV2
2	amb2_10d_1_S77	Bge_H_GF_rV1_01	Blattella germanica	V1	Hindgut	Yes	No	V1	Teklad Global 21% protein dog diet, 2021C (Envigo, Indiana, USA)	Not applicable	Bge_H_GF_rV1
2	amb2_10d_2_S78	Bge_H_GF_rV1_02	Blattella germanica	V1	Hindgut	Yes	No	V1	Teklad Global 21% protein dog diet, 2021C (Envigo, Indiana, USA)	Not applicable	Bge_H_GF_rV1
2	amb2_10d_3_S79	Bge_H_GF_rV1_03	Blattella germanica	V1	Hindgut	Yes	No	V1	Teklad Global 21% protein dog diet, 2021C (Envigo, Indiana, USA)	Not applicable	Bge_H_GF_rV1
2	amb2_10d_4_S80	Bge_H_GF_rV1_04	Blattella germanica	V1	Hindgut	Yes	No	V1	Teklad Global 21% protein dog diet, 2021C (Envigo, Indiana, USA)	Not applicable	Bge_H_GF_rV1
2	amb2_10d_5_S81	Bge_H_GF_rV1_05	Blattella germanica	V1	Hindgut	Yes	No	V1	Teklad Global 21% protein dog diet, 2021C (Envigo, Indiana, USA)	Not applicable	Bge_H_GF_rV1
3	F_Blatta_1	Bor_F_rV2_01	Blatta orientalis	V2	Feces	No	No	V2	Vitality (Elmubas Ibérica, Gipuzkoa, Spain)	Blatta orientalis	Bor_F_rV2
3	F_Blatta_2	Bor_F_rV2_02	Blatta orientalis	V2	Feces	No	No	V2	Vitality (Elmubas Ibérica, Gipuzkoa, Spain)	Blatta orientalis	Bor_F_rV2
3	F_Blatta_3	Bor_F_rV2_03	Blatta orientalis	V2	Feces	No	No	V2	Vitality (Elmubas Ibérica, Gipuzkoa, Spain)	Blatta orientalis	Bor_F_rV2
3	F_Blatta_4	Bor_F_rV2_04	Blatta orientalis	V2	Feces	No	No	V2	Vitality (Elmubas Ibérica, Gipuzkoa, Spain)	Blatta orientalis	Bor_F_rV2
3	F_ger_1	Bge_F_rV2_01	Blattella germanica	V2	Feces	No	No	V2	Vitality (Elmubas Ibérica, Gipuzkoa, Spain)	Blattella germanica	Bge_F_rV2
3	F_ger_2	Bge_F_rV2_02	Blattella germanica	V2	Feces	No	No	V2	Vitality (Elmubas Ibérica, Gipuzkoa, Spain)	Blattella germanica	Bge_F_rV2
3	F_ger_3	Bge_F_rV2_03	Blattella germanica	V2	Feces	No	No	V2	Vitality (Elmubas Ibérica, Gipuzkoa, Spain)	Blattella germanica	Bge_F_rV2
3	F_ger_4	Bge_F_rV2_04	Blattella germanica	V2	Feces	No	No	V2	Vitality (Elmubas Ibérica, Gipuzkoa, Spain)	Blattella germanica	Bge_F_rV2
3	F_Val_1	Pam_F_rV2_01	Periplaneta americana	V2	Feces	No	No	V2	Vitality (Elmubas Ibérica, Gipuzkoa, Spain)	Periplaneta americana	Pam_F_rV2
3	F_Val_2	Pam_F_rV2_02	Periplaneta americana	V2	Feces	No	No	V2	Vitality (Elmubas Ibérica, Gipuzkoa, Spain)	Periplaneta americana	Pam_F_rV2
3	F_Val_3	Pam_F_rV2_03	Periplaneta americana	V2	Feces	No	No	V2	Vitality (Elmubas Ibérica, Gipuzkoa, Spain)	Periplaneta americana	Pam_F_rV2
3	F_Val_4	Pam_F_rV2_04	Periplaneta americana	V2	Feces	No	No	V2	Vitality (Elmubas Ibérica, Gipuzkoa, Spain)	Periplaneta americana	Pam_F_rV2
1,3	71R	Bge_F_rV1_01	Blattella germanica	V1	Feces	No	No	V1	Teklad Global 21% protein dog diet, 2021C (Envigo, Indiana, USA)	Blattella germanica	Bge_F_rV1
1,3	72R	Bge_F_rV1_02	Blattella germanica	V1	Feces	No	No	V1	Teklad Global 21% protein dog diet, 2021C (Envigo, Indiana, USA)	Blattella germanica	Bge_F_rV1
1,3	73R	Bge_F_rV1_03	Blattella germanica	V1	Feces	No	No	V1	Teklad Global 21% protein dog diet, 2021C (Envigo, Indiana, USA)	Blattella germanica	Bge_F_rV1
1,3	Valencia_I2sysbio_Heces_H4	Bge_F_rV1_04	Blattella germanica	V1	Feces	No	No	V1	Teklad Global 21% protein dog diet, 2021C (Envigo, Indiana, USA)	Blattella germanica	Bge_F_rV1
1,3	65R	Bge_F_rB_01	Blattella germanica	B	Feces	No	No	B	SAFE 125 (Rettenmaier Ibérica, Barcelona, Spain)	Blattella germanica	Bge_F_rB
1,3	66R	Bge_F_rB_02	Blattella germanica	B	Feces	No	No	B	SAFE 125 (Rettenmaier Ibérica, Barcelona, Spain)	Blattella germanica	Bge_F_rB
1,3	67R	Bge_F_rB_03	Blattella germanica	B	Feces	No	No	B	SAFE 125 (Rettenmaier Ibérica, Barcelona, Spain)	Blattella germanica	Bge_F_rB
1,3	Barcelona_Heces_H4	Bge_F_rB_04	Blattella germanica	B	Feces	No	No	B	SAFE 125 (Rettenmaier Ibérica, Barcelona, Spain)	Blattella germanica	Bge_F_rB
4	exp_Blatella_10d_1_S87	Bge_H_GF_BgeF_rV1_01	Blattella germanica	V1	Hindgut	Yes	Yes	V1	Teklad Global 21% protein dog diet, 2021C (Envigo, Indiana, USA)	Blattella germanica	Bge_H_GF_BgeF_rV1
4	exp_Blatella_10d_2_S88	Bge_H_GF_BgeF_rV1_02	Blattella germanica	V1	Hindgut	Yes	Yes	V1	Teklad Global 21% protein dog diet, 2021C (Envigo, Indiana, USA)	Blattella germanica	Bge_H_GF_BgeF_rV1
4	exp_Blatella_10d_3_S89	Bge_H_GF_BgeF_rV1_03	Blattella germanica	V1	Hindgut	Yes	Yes	V1	Teklad Global 21% protein dog diet, 2021C (Envigo, Indiana, USA)	Blattella germanica	Bge_H_GF_BgeF_rV1
4	exp_Blatella_10d_4_S90	Bge_H_GF_BgeF_rV1_04	Blattella germanica	V1	Hindgut	Yes	Yes	V1	Teklad Global 21% protein dog diet, 2021C (Envigo, Indiana, USA)	Blattella germanica	Bge_H_GF_BgeF_rV1
4	exp_Blatella_10d_5_S91	Bge_H_GF_BgeF_rV1_05	Blattella germanica	V1	Hindgut	Yes	Yes	V1	Teklad Global 21% protein dog diet, 2021C (Envigo, Indiana, USA)	Blattella germanica	Bge_H_GF_BgeF_rV1
4	exp_Peri_10d_1_S97	Bge_H_GF_PamF_rV2_01	Blattella germanica	V1	Hindgut	Yes	Yes	V2	Teklad Global 21% protein dog diet, 2021C (Envigo, Indiana, USA)	Periplaneta americana	Bge_H_GF_PamF_rV2
4	exp_Peri_10d_2_S98	Bge_H_GF_PamF_rV2_02	Blattella germanica	V1	Hindgut	Yes	Yes	V2	Teklad Global 21% protein dog diet, 2021C (Envigo, Indiana, USA)	Periplaneta americana	Bge_H_GF_PamF_rV2
4	exp_Peri_10d_3_S99	Bge_H_GF_PamF_rV2_03	Blattella germanica	V1	Hindgut	Yes	Yes	V2	Teklad Global 21% protein dog diet, 2021C (Envigo, Indiana, USA)	Periplaneta americana	Bge_H_GF_PamF_rV2
4	exp_Peri_10d_6_S100	Bge_H_GF_PamF_rV2_04	Blattella germanica	V1	Hindgut	Yes	Yes	V2	Teklad Global 21% protein dog diet, 2021C (Envigo, Indiana, USA)	Periplaneta americana	Bge_H_GF_PamF_rV2
4	exp_Peri_10d_7_S101	Bge_H_GF_PamF_rV2_05	Blattella germanica	V1	Hindgut	Yes	Yes	V2	Teklad Global 21% protein dog diet, 2021C (Envigo, Indiana, USA)	Periplaneta americana	Bge_H_GF_PamF_rV2
