# Supplementary material for: Blattella germanica Selects Microbiota Taxa from Feces and Environmental Inputs
Source: Insects. 2026 Jun 10;17(6):615. doi: 10.3390/insects17060615 (PMC13300209; doi:10.3390/insects17060615)
Supplement: Supplementary file 1 [file insects-17-00615-s001.zip › Supplementary_TableS2.xls]

## Sheet: Observed_Richness_ASVs_shapiro_test
groups	mean	sd	p.value
Bge_F_rB	802.5	89.861	0.904842
Bge_F_rV1	918.5	110.062	0.420529
Bge_F_rV2	840.75	42.4922	0.0578637
Bge_H_GF_BgeF_rV1	784	35.9444	0.418442
Bge_H_GF_PamF_rV2	412	126.86	0.662797
Bge_H_GF_rV1	79.8	9.95992	0.804503
Bge_H_GF_rV2	107	43.4339	0.359245
Bge_H_rB	523.6	76.0809	0.135713
Bge_H_rV1	590	44.1758	0.722504
Bor_F_rV2	948.5	77.479	0.555128
Pam_F_rV2	880.75	98.6218	0.45152

## Sheet: Observed_Richness_ASVs_levene_test
Levene's Test for Homogeneity of Variance (center = median)
	Df	F value	Pr(>F)
group	10	1.505	0.1745

## Sheet: Observed_Richness_ASVs_pairwise_ttest_padjBH
group1	group2	p	p.adj	method	pvalue.sig	pAdj.sig
Bge_H_rV1	Bge_H_rB	0.17159	0.20000	pairwise.t.test equal variances(pool.sd=T) and p.adjust.method BH	No	No
Bge_H_rV1	Bge_H_GF_rV2	0.00000	0.00000	pairwise.t.test equal variances(pool.sd=T) and p.adjust.method BH	Yes	Yes
Bge_H_rV1	Bge_H_GF_rV1	0.00000	0.00000	pairwise.t.test equal variances(pool.sd=T) and p.adjust.method BH	Yes	Yes
Bge_H_rV1	Bor_F_rV2	0.00000	0.00000	pairwise.t.test equal variances(pool.sd=T) and p.adjust.method BH	Yes	Yes
Bge_H_rV1	Bge_F_rV2	0.00001	0.00002	pairwise.t.test equal variances(pool.sd=T) and p.adjust.method BH	Yes	Yes
Bge_H_rV1	Pam_F_rV2	0.00000	0.00000	pairwise.t.test equal variances(pool.sd=T) and p.adjust.method BH	Yes	Yes
Bge_H_rV1	Bge_F_rV1	0.00000	0.00000	pairwise.t.test equal variances(pool.sd=T) and p.adjust.method BH	Yes	Yes
Bge_H_rV1	Bge_F_rB	0.00015	0.00023	pairwise.t.test equal variances(pool.sd=T) and p.adjust.method BH	Yes	Yes
Bge_H_rV1	Bge_H_GF_BgeF_rV1	0.00022	0.00034	pairwise.t.test equal variances(pool.sd=T) and p.adjust.method BH	Yes	Yes
Bge_H_rV1	Bge_H_GF_PamF_rV2	0.00060	0.00089	pairwise.t.test equal variances(pool.sd=T) and p.adjust.method BH	Yes	Yes
Bge_H_rB	Bge_H_GF_rV2	0.00000	0.00000	pairwise.t.test equal variances(pool.sd=T) and p.adjust.method BH	Yes	Yes
Bge_H_rB	Bge_H_GF_rV1	0.00000	0.00000	pairwise.t.test equal variances(pool.sd=T) and p.adjust.method BH	Yes	Yes
Bge_H_rB	Bor_F_rV2	0.00000	0.00000	pairwise.t.test equal variances(pool.sd=T) and p.adjust.method BH	Yes	Yes
Bge_H_rB	Bge_F_rV2	0.00000	0.00000	pairwise.t.test equal variances(pool.sd=T) and p.adjust.method BH	Yes	Yes
Bge_H_rB	Pam_F_rV2	0.00000	0.00000	pairwise.t.test equal variances(pool.sd=T) and p.adjust.method BH	Yes	Yes
Bge_H_rB	Bge_F_rV1	0.00000	0.00000	pairwise.t.test equal variances(pool.sd=T) and p.adjust.method BH	Yes	Yes
Bge_H_rB	Bge_F_rB	0.00000	0.00000	pairwise.t.test equal variances(pool.sd=T) and p.adjust.method BH	Yes	Yes
Bge_H_rB	Bge_H_GF_BgeF_rV1	0.00000	0.00000	pairwise.t.test equal variances(pool.sd=T) and p.adjust.method BH	Yes	Yes
Bge_H_rB	Bge_H_GF_PamF_rV2	0.02445	0.03300	pairwise.t.test equal variances(pool.sd=T) and p.adjust.method BH	Yes	Yes
Bge_H_GF_rV2	Bge_H_GF_rV1	0.57160	0.59000	pairwise.t.test equal variances(pool.sd=T) and p.adjust.method BH	No	No
Bge_H_GF_rV2	Bor_F_rV2	0.00000	0.00000	pairwise.t.test equal variances(pool.sd=T) and p.adjust.method BH	Yes	Yes
Bge_H_GF_rV2	Bge_F_rV2	0.00000	0.00000	pairwise.t.test equal variances(pool.sd=T) and p.adjust.method BH	Yes	Yes
Bge_H_GF_rV2	Pam_F_rV2	0.00000	0.00000	pairwise.t.test equal variances(pool.sd=T) and p.adjust.method BH	Yes	Yes
Bge_H_GF_rV2	Bge_F_rV1	0.00000	0.00000	pairwise.t.test equal variances(pool.sd=T) and p.adjust.method BH	Yes	Yes
Bge_H_GF_rV2	Bge_F_rB	0.00000	0.00000	pairwise.t.test equal variances(pool.sd=T) and p.adjust.method BH	Yes	Yes
Bge_H_GF_rV2	Bge_H_GF_BgeF_rV1	0.00000	0.00000	pairwise.t.test equal variances(pool.sd=T) and p.adjust.method BH	Yes	Yes
Bge_H_GF_rV2	Bge_H_GF_PamF_rV2	0.00000	0.00000	pairwise.t.test equal variances(pool.sd=T) and p.adjust.method BH	Yes	Yes
Bge_H_GF_rV1	Bor_F_rV2	0.00000	0.00000	pairwise.t.test equal variances(pool.sd=T) and p.adjust.method BH	Yes	Yes
Bge_H_GF_rV1	Bge_F_rV2	0.00000	0.00000	pairwise.t.test equal variances(pool.sd=T) and p.adjust.method BH	Yes	Yes
Bge_H_GF_rV1	Pam_F_rV2	0.00000	0.00000	pairwise.t.test equal variances(pool.sd=T) and p.adjust.method BH	Yes	Yes
Bge_H_GF_rV1	Bge_F_rV1	0.00000	0.00000	pairwise.t.test equal variances(pool.sd=T) and p.adjust.method BH	Yes	Yes
Bge_H_GF_rV1	Bge_F_rB	0.00000	0.00000	pairwise.t.test equal variances(pool.sd=T) and p.adjust.method BH	Yes	Yes
Bge_H_GF_rV1	Bge_H_GF_BgeF_rV1	0.00000	0.00000	pairwise.t.test equal variances(pool.sd=T) and p.adjust.method BH	Yes	Yes
Bge_H_GF_rV1	Bge_H_GF_PamF_rV2	0.00000	0.00000	pairwise.t.test equal variances(pool.sd=T) and p.adjust.method BH	Yes	Yes
Bor_F_rV2	Bge_F_rV2	0.05013	0.06400	pairwise.t.test equal variances(pool.sd=T) and p.adjust.method BH	No	No
Bor_F_rV2	Pam_F_rV2	0.21125	0.24000	pairwise.t.test equal variances(pool.sd=T) and p.adjust.method BH	No	No
Bor_F_rV2	Bge_F_rV1	0.57678	0.59000	pairwise.t.test equal variances(pool.sd=T) and p.adjust.method BH	No	No
Bor_F_rV2	Bge_F_rB	0.00924	0.01300	pairwise.t.test equal variances(pool.sd=T) and p.adjust.method BH	Yes	Yes
Bor_F_rV2	Bge_H_GF_BgeF_rV1	0.00236	0.00340	pairwise.t.test equal variances(pool.sd=T) and p.adjust.method BH	Yes	Yes
Bor_F_rV2	Bge_H_GF_PamF_rV2	0.00000	0.00000	pairwise.t.test equal variances(pool.sd=T) and p.adjust.method BH	Yes	Yes
Bge_F_rV2	Pam_F_rV2	0.45750	0.50000	pairwise.t.test equal variances(pool.sd=T) and p.adjust.method BH	No	No
Bge_F_rV2	Bge_F_rV1	0.15267	0.18000	pairwise.t.test equal variances(pool.sd=T) and p.adjust.method BH	No	No
Bge_F_rV2	Bge_F_rB	0.47728	0.51000	pairwise.t.test equal variances(pool.sd=T) and p.adjust.method BH	No	No
Bge_F_rV2	Bge_H_GF_BgeF_rV1	0.26861	0.30000	pairwise.t.test equal variances(pool.sd=T) and p.adjust.method BH	No	No
Bge_F_rV2	Bge_H_GF_PamF_rV2	0.00000	0.00000	pairwise.t.test equal variances(pool.sd=T) and p.adjust.method BH	Yes	Yes
Pam_F_rV2	Bge_F_rV1	0.48302	0.51000	pairwise.t.test equal variances(pool.sd=T) and p.adjust.method BH	No	No
Pam_F_rV2	Bge_F_rB	0.15012	0.18000	pairwise.t.test equal variances(pool.sd=T) and p.adjust.method BH	No	No
Pam_F_rV2	Bge_H_GF_BgeF_rV1	0.06307	0.07900	pairwise.t.test equal variances(pool.sd=T) and p.adjust.method BH	No	No
Pam_F_rV2	Bge_H_GF_PamF_rV2	0.00000	0.00000	pairwise.t.test equal variances(pool.sd=T) and p.adjust.method BH	Yes	Yes
Bge_F_rV1	Bge_F_rB	0.03566	0.04700	pairwise.t.test equal variances(pool.sd=T) and p.adjust.method BH	Yes	Yes
Bge_F_rV1	Bge_H_GF_BgeF_rV1	0.01129	0.01600	pairwise.t.test equal variances(pool.sd=T) and p.adjust.method BH	Yes	Yes
Bge_F_rV1	Bge_H_GF_PamF_rV2	0.00000	0.00000	pairwise.t.test equal variances(pool.sd=T) and p.adjust.method BH	Yes	Yes
Bge_F_rB	Bge_H_GF_BgeF_rV1	0.71646	0.72000	pairwise.t.test equal variances(pool.sd=T) and p.adjust.method BH	No	No
Bge_F_rB	Bge_H_GF_PamF_rV2	0.00000	0.00000	pairwise.t.test equal variances(pool.sd=T) and p.adjust.method BH	Yes	Yes
Bge_H_GF_BgeF_rV1	Bge_H_GF_PamF_rV2	0.00000	0.00000	pairwise.t.test equal variances(pool.sd=T) and p.adjust.method BH	Yes	Yes

## Sheet: Shannon_Diversity_ASVs_shapiro_test
groups	mean	sd	p.value
Bge_F_rB	5.07271	0.0192245	0.59981
Bge_F_rV1	4.96226	0.0239988	0.923735
Bge_F_rV2	4.96129	0.0368216	0.330798
Bge_H_GF_BgeF_rV1	4.46405	0.247026	0.905506
Bge_H_GF_PamF_rV2	3.70125	0.292101	0.87808
Bge_H_GF_rV1	1.65906	0.124914	0.961588
Bge_H_GF_rV2	1.93011	0.0762499	0.0631647
Bge_H_rB	4.43467	0.388557	0.647049
Bge_H_rV1	4.45566	0.105723	0.679124
Bor_F_rV2	5.16174	0.0500517	0.244826
Pam_F_rV2	4.98696	0.0856889	0.362451

## Sheet: Shannon_Diversity_ASVs_levene_test
Levene's Test for Homogeneity of Variance (center = median)
	Df	F value	Pr(>F)
group	10	3.2774	0.003676

## Sheet: Shannon_Diversity_ASVs_pairwise_welch_ttest_padjBH
group1	group2	p	p.adj	method	pvalue.sig	pAdj.sig
Bge_H_rV1	Bge_H_rB	0.91215	0.95000	pairwise Welch t.test non equal variances(pool.sd=F) and p.adjust.method BH	No	No
Bge_H_rV1	Bge_H_GF_rV2	0.00000	0.00000	pairwise Welch t.test non equal variances(pool.sd=F) and p.adjust.method BH	Yes	Yes
Bge_H_rV1	Bge_H_GF_rV1	0.00000	0.00000	pairwise Welch t.test non equal variances(pool.sd=F) and p.adjust.method BH	Yes	Yes
Bge_H_rV1	Bor_F_rV2	0.00001	0.00005	pairwise Welch t.test non equal variances(pool.sd=F) and p.adjust.method BH	Yes	Yes
Bge_H_rV1	Bge_F_rV2	0.00015	0.00037	pairwise Welch t.test non equal variances(pool.sd=F) and p.adjust.method BH	Yes	Yes
Bge_H_rV1	Pam_F_rV2	0.00007	0.00022	pairwise Welch t.test non equal variances(pool.sd=F) and p.adjust.method BH	Yes	Yes
Bge_H_rV1	Bge_F_rV1	0.00026	0.00061	pairwise Welch t.test non equal variances(pool.sd=F) and p.adjust.method BH	Yes	Yes
Bge_H_rV1	Bge_F_rB	0.00013	0.00035	pairwise Welch t.test non equal variances(pool.sd=F) and p.adjust.method BH	Yes	Yes
Bge_H_rV1	Bge_H_GF_BgeF_rV1	0.94684	0.96000	pairwise Welch t.test non equal variances(pool.sd=F) and p.adjust.method BH	No	No
Bge_H_rV1	Bge_H_GF_PamF_rV2	0.00282	0.00460	pairwise Welch t.test non equal variances(pool.sd=F) and p.adjust.method BH	Yes	Yes
Bge_H_rB	Bge_H_GF_rV2	0.00009	0.00025	pairwise Welch t.test non equal variances(pool.sd=F) and p.adjust.method BH	Yes	Yes
Bge_H_rB	Bge_H_GF_rV1	0.00003	0.00010	pairwise Welch t.test non equal variances(pool.sd=F) and p.adjust.method BH	Yes	Yes
Bge_H_rB	Bor_F_rV2	0.01320	0.01700	pairwise Welch t.test non equal variances(pool.sd=F) and p.adjust.method BH	Yes	Yes
Bge_H_rB	Bge_F_rV2	0.03830	0.04400	pairwise Welch t.test non equal variances(pool.sd=F) and p.adjust.method BH	Yes	Yes
Bge_H_rB	Pam_F_rV2	0.03157	0.03800	pairwise Welch t.test non equal variances(pool.sd=F) and p.adjust.method BH	Yes	Yes
Bge_H_rB	Bge_F_rV1	0.03835	0.04400	pairwise Welch t.test non equal variances(pool.sd=F) and p.adjust.method BH	Yes	Yes
Bge_H_rB	Bge_F_rB	0.02124	0.02700	pairwise Welch t.test non equal variances(pool.sd=F) and p.adjust.method BH	Yes	Yes
Bge_H_rB	Bge_H_GF_BgeF_rV1	0.89070	0.94000	pairwise Welch t.test non equal variances(pool.sd=F) and p.adjust.method BH	No	No
Bge_H_rB	Bge_H_GF_PamF_rV2	0.01086	0.01500	pairwise Welch t.test non equal variances(pool.sd=F) and p.adjust.method BH	Yes	Yes
Bge_H_GF_rV2	Bge_H_GF_rV1	0.00491	0.00750	pairwise Welch t.test non equal variances(pool.sd=F) and p.adjust.method BH	Yes	Yes
Bge_H_GF_rV2	Bor_F_rV2	0.00000	0.00000	pairwise Welch t.test non equal variances(pool.sd=F) and p.adjust.method BH	Yes	Yes
Bge_H_GF_rV2	Bge_F_rV2	0.00000	0.00000	pairwise Welch t.test non equal variances(pool.sd=F) and p.adjust.method BH	Yes	Yes
Bge_H_GF_rV2	Pam_F_rV2	0.00000	0.00000	pairwise Welch t.test non equal variances(pool.sd=F) and p.adjust.method BH	Yes	Yes
Bge_H_GF_rV2	Bge_F_rV1	0.00000	0.00000	pairwise Welch t.test non equal variances(pool.sd=F) and p.adjust.method BH	Yes	Yes
Bge_H_GF_rV2	Bge_F_rB	0.00000	0.00000	pairwise Welch t.test non equal variances(pool.sd=F) and p.adjust.method BH	Yes	Yes
Bge_H_GF_rV2	Bge_H_GF_BgeF_rV1	0.00001	0.00002	pairwise Welch t.test non equal variances(pool.sd=F) and p.adjust.method BH	Yes	Yes
Bge_H_GF_rV2	Bge_H_GF_PamF_rV2	0.00009	0.00025	pairwise Welch t.test non equal variances(pool.sd=F) and p.adjust.method BH	Yes	Yes
Bge_H_GF_rV1	Bor_F_rV2	0.00000	0.00000	pairwise Welch t.test non equal variances(pool.sd=F) and p.adjust.method BH	Yes	Yes
Bge_H_GF_rV1	Bge_F_rV2	0.00000	0.00000	pairwise Welch t.test non equal variances(pool.sd=F) and p.adjust.method BH	Yes	Yes
Bge_H_GF_rV1	Pam_F_rV2	0.00000	0.00000	pairwise Welch t.test non equal variances(pool.sd=F) and p.adjust.method BH	Yes	Yes
Bge_H_GF_rV1	Bge_F_rV1	0.00000	0.00000	pairwise Welch t.test non equal variances(pool.sd=F) and p.adjust.method BH	Yes	Yes
Bge_H_GF_rV1	Bge_F_rB	0.00000	0.00000	pairwise Welch t.test non equal variances(pool.sd=F) and p.adjust.method BH	Yes	Yes
Bge_H_GF_rV1	Bge_H_GF_BgeF_rV1	0.00000	0.00000	pairwise Welch t.test non equal variances(pool.sd=F) and p.adjust.method BH	Yes	Yes
Bge_H_GF_rV1	Bge_H_GF_PamF_rV2	0.00002	0.00006	pairwise Welch t.test non equal variances(pool.sd=F) and p.adjust.method BH	Yes	Yes
Bor_F_rV2	Bge_F_rV2	0.00092	0.00170	pairwise Welch t.test non equal variances(pool.sd=F) and p.adjust.method BH	Yes	Yes
Bor_F_rV2	Pam_F_rV2	0.01785	0.02300	pairwise Welch t.test non equal variances(pool.sd=F) and p.adjust.method BH	Yes	Yes
Bor_F_rV2	Bge_F_rV1	0.00149	0.00260	pairwise Welch t.test non equal variances(pool.sd=F) and p.adjust.method BH	Yes	Yes
Bor_F_rV2	Bge_F_rB	0.03089	0.03800	pairwise Welch t.test non equal variances(pool.sd=F) and p.adjust.method BH	Yes	Yes
Bor_F_rV2	Bge_H_GF_BgeF_rV1	0.00255	0.00430	pairwise Welch t.test non equal variances(pool.sd=F) and p.adjust.method BH	Yes	Yes
Bor_F_rV2	Bge_H_GF_PamF_rV2	0.00027	0.00061	pairwise Welch t.test non equal variances(pool.sd=F) and p.adjust.method BH	Yes	Yes
Bge_F_rV2	Pam_F_rV2	0.61072	0.66000	pairwise Welch t.test non equal variances(pool.sd=F) and p.adjust.method BH	No	No
Bge_F_rV2	Bge_F_rV1	0.96639	0.97000	pairwise Welch t.test non equal variances(pool.sd=F) and p.adjust.method BH	No	No
Bge_F_rV2	Bge_F_rB	0.00409	0.00640	pairwise Welch t.test non equal variances(pool.sd=F) and p.adjust.method BH	Yes	Yes
Bge_F_rV2	Bge_H_GF_BgeF_rV1	0.01003	0.01400	pairwise Welch t.test non equal variances(pool.sd=F) and p.adjust.method BH	Yes	Yes
Bge_F_rV2	Bge_H_GF_PamF_rV2	0.00055	0.00110	pairwise Welch t.test non equal variances(pool.sd=F) and p.adjust.method BH	Yes	Yes
Pam_F_rV2	Bge_F_rV1	0.61256	0.66000	pairwise Welch t.test non equal variances(pool.sd=F) and p.adjust.method BH	No	No
Pam_F_rV2	Bge_F_rB	0.13744	0.15000	pairwise Welch t.test non equal variances(pool.sd=F) and p.adjust.method BH	No	No
Pam_F_rV2	Bge_H_GF_BgeF_rV1	0.00651	0.00940	pairwise Welch t.test non equal variances(pool.sd=F) and p.adjust.method BH	Yes	Yes
Pam_F_rV2	Bge_H_GF_PamF_rV2	0.00028	0.00062	pairwise Welch t.test non equal variances(pool.sd=F) and p.adjust.method BH	Yes	Yes
Bge_F_rV1	Bge_F_rB	0.00045	0.00092	pairwise Welch t.test non equal variances(pool.sd=F) and p.adjust.method BH	Yes	Yes
Bge_F_rV1	Bge_H_GF_BgeF_rV1	0.01039	0.01400	pairwise Welch t.test non equal variances(pool.sd=F) and p.adjust.method BH	Yes	Yes
Bge_F_rV1	Bge_H_GF_PamF_rV2	0.00060	0.00110	pairwise Welch t.test non equal variances(pool.sd=F) and p.adjust.method BH	Yes	Yes
Bge_F_rB	Bge_H_GF_BgeF_rV1	0.00514	0.00760	pairwise Welch t.test non equal variances(pool.sd=F) and p.adjust.method BH	Yes	Yes
Bge_F_rB	Bge_H_GF_PamF_rV2	0.00044	0.00092	pairwise Welch t.test non equal variances(pool.sd=F) and p.adjust.method BH	Yes	Yes
Bge_H_GF_BgeF_rV1	Bge_H_GF_PamF_rV2	0.00226	0.00390	pairwise Welch t.test non equal variances(pool.sd=F) and p.adjust.method BH	Yes	Yes
