# Supplementary material for: Blattella germanica Selects Microbiota Taxa from Feces and Environmental Inputs
Source: Insects. 2026 Jun 10;17(6):615. doi: 10.3390/insects17060615 (PMC13300209; doi:10.3390/insects17060615)
Supplement: Supplementary file 1 [file insects-17-00615-s001.zip › Supplementary_TableS3.xls]

## Sheet: Global_PERMANOVA_ASVs_by_groups
Permutation test for adonis under reduced model
Terms added sequentially (first to last)
Permutation: free
Number of permutations: 10000
	Df	SumOfSqs	R2	F	Pr(>F)
groups	10	399229	0.8474	21.657	9.999e-05
Residual	39	71894	0.1526
Total	49	471123	1

## Sheet: Pairwise_PERMANOVAS_ASVs_by_groups
pairs	Df	SumOfSqs	F.Model	R2	p.value	pvalue.sig	p.adjusted	pAdj.sig
Bge_H_rV1 vs Bge_H_rB	1	35401.1	11.0798	0.580708	0.00829917	Yes	0.0115227	Yes
Bge_H_rV1 vs Bge_H_GF_rV2	1	35350.3	17.5641	0.687062	0.00719928	Yes	0.0115227	Yes
Bge_H_rV1 vs Bge_H_GF_rV1	1	35521.9	18.884	0.702425	0.00749925	Yes	0.0115227	Yes
Bge_H_rV1 vs Bor_F_rV2	1	53348.6	19.4818	0.735667	0.0069993	Yes	0.0115227	Yes
Bge_H_rV1 vs Bge_F_rV2	1	27698.8	11.3617	0.618772	0.00819918	Yes	0.0115227	Yes
Bge_H_rV1 vs Pam_F_rV2	1	73054.4	24.8659	0.78033	0.00759924	Yes	0.0115227	Yes
Bge_H_rV1 vs Bge_F_rV1	1	9473.11	3.93473	0.359838	0.00879912	Yes	0.0115227	Yes
Bge_H_rV1 vs Bge_F_rB	1	40869.3	17.0201	0.708577	0.00749925	Yes	0.0115227	Yes
Bge_H_rV1 vs Bge_H_GF_BgeF_rV1	1	14426.9	4.47616	0.358777	0.00719928	Yes	0.0115227	Yes
Bge_H_rV1 vs Bge_H_GF_PamF_rV2	1	33606.9	10.3445	0.563902	0.00759924	Yes	0.0115227	Yes
Bge_H_rB vs Bge_H_GF_rV2	1	37208.2	22.1673	0.734812	0.010499	Yes	0.0131237	Yes
Bge_H_rB vs Bge_H_GF_rV1	1	36800.3	23.7891	0.748342	0.00839916	Yes	0.0115227	Yes
Bge_H_rB vs Bor_F_rV2	1	54270.3	23.0297	0.766898	0.00769923	Yes	0.0115227	Yes
Bge_H_rB vs Bge_F_rV2	1	36419.7	17.7134	0.716753	0.00649935	Yes	0.0115227	Yes
Bge_H_rB vs Pam_F_rV2	1	70249	27.4831	0.797002	0.00729927	Yes	0.0115227	Yes
Bge_H_rB vs Bge_F_rV1	1	39223.6	19.3629	0.734475	0.00719928	Yes	0.0115227	Yes
Bge_H_rB vs Bge_F_rB	1	11675.3	5.78159	0.452337	0.00829917	Yes	0.0115227	Yes
Bge_H_rB vs Bge_H_GF_BgeF_rV1	1	42260.1	14.6283	0.646461	0.00879912	Yes	0.0115227	Yes
Bge_H_rB vs Bge_H_GF_PamF_rV2	1	36806.8	12.6283	0.612182	0.00739926	Yes	0.0115227	Yes
Bge_H_GF_rV2 vs Bge_H_GF_rV1	1	9427.15	25.8649	0.763767	0.00719928	Yes	0.0115227	Yes
Bge_H_GF_rV2 vs Bor_F_rV2	1	41695.9	41.4824	0.855618	0.00749925	Yes	0.0115227	Yes
Bge_H_GF_rV2 vs Bge_F_rV2	1	36547.5	51.865	0.881084	0.0069993	Yes	0.0115227	Yes
Bge_H_GF_rV2 vs Pam_F_rV2	1	41971.5	34.84	0.832696	0.00849915	Yes	0.0115227	Yes
Bge_H_GF_rV2 vs Bge_F_rV1	1	37626.2	55.7985	0.888532	0.00839916	Yes	0.0115227	Yes
Bge_H_GF_rV2 vs Bge_F_rB	1	40182	60.1521	0.895759	0.00779922	Yes	0.0115227	Yes
Bge_H_GF_rV2 vs Bge_H_GF_BgeF_rV1	1	39319.6	23.0416	0.742281	0.00729927	Yes	0.0115227	Yes
Bge_H_GF_rV2 vs Bge_H_GF_PamF_rV2	1	26268.9	15.1652	0.654655	0.00739926	Yes	0.0115227	Yes
Bge_H_GF_rV1 vs Bor_F_rV2	1	38203.1	44.6942	0.864588	0.0079992	Yes	0.0115227	Yes
Bge_H_GF_rV1 vs Bge_F_rV2	1	35616	64.2555	0.901762	0.00749925	Yes	0.0115227	Yes
Bge_H_GF_rV1 vs Pam_F_rV2	1	37991.1	36.034	0.837338	0.0079992	Yes	0.0115227	Yes
Bge_H_GF_rV1 vs Bge_F_rV1	1	36111.1	68.9219	0.9078	0.00779922	Yes	0.0115227	Yes
Bge_H_GF_rV1 vs Bge_F_rB	1	41136.7	79.4718	0.919049	0.00739926	Yes	0.0115227	Yes
Bge_H_GF_rV1 vs Bge_H_GF_BgeF_rV1	1	36146.7	22.9521	0.741536	0.00859914	Yes	0.0115227	Yes
Bge_H_GF_rV1 vs Bge_H_GF_PamF_rV2	1	23432.7	14.64	0.646642	0.00869913	Yes	0.0115227	Yes
Bor_F_rV2 vs Bge_F_rV2	1	36291	27.2175	0.819372	0.0268973	Yes	0.0309599	Yes
Bor_F_rV2 vs Pam_F_rV2	1	33672.5	17.5676	0.745414	0.0284972	Yes	0.0309599	Yes
Bor_F_rV2 vs Bge_F_rV1	1	55184.6	42.5161	0.87633	0.0292971	Yes	0.0309599	Yes
Bor_F_rV2 vs Bge_F_rB	1	60037.3	46.519	0.885756	0.0268973	Yes	0.0309599	Yes
Bor_F_rV2 vs Bge_H_GF_BgeF_rV1	1	58914.2	24.6662	0.778944	0.00919908	Yes	0.0117663	Yes
Bor_F_rV2 vs Bge_H_GF_PamF_rV2	1	36336	15.0282	0.682225	0.00679932	Yes	0.0115227	Yes
Bge_F_rV2 vs Pam_F_rV2	1	62768.6	40.0777	0.869785	0.030097	Yes	0.0309599	Yes
Bge_F_rV2 vs Bge_F_rV1	1	26203.5	27.658	0.821736	0.0286971	Yes	0.0309599	Yes
Bge_F_rV2 vs Bge_F_rB	1	39338.4	41.8476	0.874602	0.0292971	Yes	0.0309599	Yes
Bge_F_rV2 vs Bge_H_GF_BgeF_rV1	1	35057	16.7899	0.705758	0.00749925	Yes	0.0115227	Yes
Bge_F_rV2 vs Bge_H_GF_PamF_rV2	1	34480	16.2843	0.699368	0.00869913	Yes	0.0115227	Yes
Pam_F_rV2 vs Bge_F_rV1	1	78752.1	51.4459	0.895554	0.0314969	Yes	0.0314969	Yes
Pam_F_rV2 vs Bge_F_rB	1	77746.6	51.0348	0.894801	0.030397	Yes	0.0309599	Yes
Pam_F_rV2 vs Bge_H_GF_BgeF_rV1	1	79131.7	30.5763	0.813712	0.00859914	Yes	0.0115227	Yes
Pam_F_rV2 vs Bge_H_GF_PamF_rV2	1	42695.9	16.3123	0.69973	0.00809919	Yes	0.0115227	Yes
Bge_F_rV1 vs Bge_F_rB	1	42210.6	46.6602	0.886062	0.0285971	Yes	0.0309599	Yes
Bge_F_rV1 vs Bge_H_GF_BgeF_rV1	1	14702.6	7.14537	0.505138	0.00729927	Yes	0.0115227	Yes
Bge_F_rV1 vs Bge_H_GF_PamF_rV2	1	35503.6	17.0115	0.708473	0.00749925	Yes	0.0115227	Yes
Bge_F_rB vs Bge_H_GF_BgeF_rV1	1	48277.7	23.5349	0.770754	0.0107989	Yes	0.0131987	Yes
Bge_F_rB vs Bge_H_GF_PamF_rV2	1	43886.1	21.0918	0.750817	0.00789921	Yes	0.0115227	Yes
Bge_H_GF_BgeF_rV1 vs Bge_H_GF_PamF_rV2	1	35289.1	11.9926	0.599851	0.00789921	Yes	0.0115227	Yes

## Sheet: Global_PERMUTEST_ASVs_by_groups
Permutation test for homogeneity of multivariate dispersions
Permutation: free
Number of permutations: 10000
	Df	Sum Sq	Mean Sq	F	N.Perm	Pr(>F)
groups	10	8601.3	860.13	22.235	10000	9.999e-05
Residual	39	1508.7	38.68

## Sheet: TukeyHSD_ASVs_by_groups
pairs	diff	lwr	upr	p.adj	pAdj.sig
Bge_F_rV1-Bge_F_rB	0.103965	-14.9189	15.1268	1	No
Bge_F_rV2-Bge_F_rB	1.19028	-13.8326	16.2131	1	No
Bge_H_GF_BgeF_rV1-Bge_F_rB	22.3022	8.05032	36.5542	0.000199793	Yes
Bge_H_GF_PamF_rV2-Bge_F_rB	22.3287	8.07672	36.5806	0.000195907	Yes
Bge_H_GF_rV1-Bge_F_rB	-12.2749	-26.5268	1.97707	0.147012	No
Bge_H_GF_rV2-Bge_F_rB	-6.49211	-20.744	7.75982	0.890654	No
Bge_H_rB-Bge_F_rB	21.1213	6.86935	35.3732	0.000478387	Yes
Bge_H_rV1-Bge_F_rB	27.1361	12.8842	41.388	5.25476e-06	Yes
Bor_F_rV2-Bge_F_rB	9.47909	-5.54375	24.5019	0.547611	No
Pam_F_rV2-Bge_F_rB	14.2191	-0.803715	29.242	0.0773448	No
Bge_F_rV2-Bge_F_rV1	1.08631	-13.9365	16.1092	1	No
Bge_H_GF_BgeF_rV1-Bge_F_rV1	22.1983	7.94635	36.4502	0.000215848	Yes
Bge_H_GF_PamF_rV2-Bge_F_rV1	22.2247	7.97276	36.4766	0.000211654	Yes
Bge_H_GF_rV1-Bge_F_rV1	-12.3788	-26.6307	1.87311	0.139538	No
Bge_H_GF_rV2-Bge_F_rV1	-6.59607	-20.848	7.65585	0.880737	No
Bge_H_rB-Bge_F_rV1	21.0173	6.76539	35.2692	0.000516315	Yes
Bge_H_rV1-Bge_F_rV1	27.0322	12.7802	41.2841	5.68412e-06	Yes
Bor_F_rV2-Bge_F_rV1	9.37513	-5.64772	24.398	0.563232	No
Pam_F_rV2-Bge_F_rV1	14.1152	-0.90768	29.138	0.0816915	No
Bge_H_GF_BgeF_rV1-Bge_F_rV2	21.112	6.86004	35.3639	0.000481669	Yes
Bge_H_GF_PamF_rV2-Bge_F_rV2	21.1384	6.88645	35.3903	0.000472419	Yes
Bge_H_GF_rV1-Bge_F_rV2	-13.4651	-27.7171	0.786795	0.0783978	No
Bge_H_GF_rV2-Bge_F_rV2	-7.68238	-21.9343	6.56954	0.749002	No
Bge_H_rB-Bge_F_rV2	19.931	5.67907	34.1829	0.00113814	Yes
Bge_H_rV1-Bge_F_rV2	25.9458	11.6939	40.1978	1.29185e-05	Yes
Bor_F_rV2-Bge_F_rV2	8.28882	-6.73403	23.3117	0.722904	No
Pam_F_rV2-Bge_F_rV2	13.0289	-1.99399	28.0517	0.140849	No
Bge_H_GF_PamF_rV2-Bge_H_GF_BgeF_rV1	0.0264044	-13.4104	13.4632	1	No
Bge_H_GF_rV1-Bge_H_GF_BgeF_rV1	-34.5771	-48.0139	-21.1403	4.58664e-09	Yes
Bge_H_GF_rV2-Bge_H_GF_BgeF_rV1	-28.7944	-42.2312	-15.3575	4.0623e-07	Yes
Bge_H_rB-Bge_H_GF_BgeF_rV1	-1.18097	-14.6178	12.2559	1	No
Bge_H_rV1-Bge_H_GF_BgeF_rV1	4.83387	-8.60297	18.2707	0.974932	No
Bor_F_rV2-Bge_H_GF_BgeF_rV1	-12.8232	-27.0751	1.42878	0.110966	No
Pam_F_rV2-Bge_H_GF_BgeF_rV1	-8.08311	-22.335	6.16881	0.690143	No
Bge_H_GF_rV1-Bge_H_GF_PamF_rV2	-34.6035	-48.0403	-21.1667	4.496e-09	Yes
Bge_H_GF_rV2-Bge_H_GF_PamF_rV2	-28.8208	-42.2576	-15.3839	3.97825e-07	Yes
Bge_H_rB-Bge_H_GF_PamF_rV2	-1.20737	-14.6442	12.2295	1	No
Bge_H_rV1-Bge_H_GF_PamF_rV2	4.80747	-8.62938	18.2443	0.975864	No
Bor_F_rV2-Bge_H_GF_PamF_rV2	-12.8496	-27.1015	1.40237	0.109432	No
Pam_F_rV2-Bge_H_GF_PamF_rV2	-8.10952	-22.3614	6.14241	0.686136	No
Bge_H_GF_rV2-Bge_H_GF_rV1	5.78275	-7.6541	19.2196	0.920912	No
Bge_H_rB-Bge_H_GF_rV1	33.3961	19.9593	46.833	1.12582e-08	Yes
Bge_H_rV1-Bge_H_GF_rV1	39.411	25.9741	52.8478	1.30097e-10	Yes
Bor_F_rV2-Bge_H_GF_rV1	21.7539	7.50202	36.0059	0.000300076	Yes
Pam_F_rV2-Bge_H_GF_rV1	26.494	12.2421	40.7459	8.53659e-06	Yes
Bge_H_rB-Bge_H_GF_rV2	27.6134	14.1765	41.0502	1.03792e-06	Yes
Bge_H_rV1-Bge_H_GF_rV2	33.6282	20.1914	47.0651	9.42942e-09	Yes
Bor_F_rV2-Bge_H_GF_rV2	15.9712	1.71928	30.2231	0.0173174	Yes
Pam_F_rV2-Bge_H_GF_rV2	20.7112	6.45931	34.9632	0.00064595	Yes
Bge_H_rV1-Bge_H_rB	6.01484	-7.42201	19.4517	0.900799	No
Bor_F_rV2-Bge_H_rB	-11.6422	-25.8941	2.60974	0.199483	No
Pam_F_rV2-Bge_H_rB	-6.90215	-21.1541	7.34978	0.848618	No
Bor_F_rV2-Bge_H_rV1	-17.657	-31.9089	-3.4051	0.00564527	Yes
Pam_F_rV2-Bge_H_rV1	-12.917	-27.1689	1.33494	0.105596	No
Pam_F_rV2-Bor_F_rV2	4.74004	-10.2828	19.7629	0.990276	No
