# Supplementary material for: Blattella germanica Selects Microbiota Taxa from Feces and Environmental Inputs
Source: Insects. 2026 Jun 10;17(6):615. doi: 10.3390/insects17060615 (PMC13300209; doi:10.3390/insects17060615)
Supplement: Supplementary file 1 [file insects-17-00615-s001.zip › Supplementary_TableS4.xls]

## Sheet: Global_PERMANOVA_Genus(last-taxa)_by_groups
Permutation test for adonis under reduced model
Terms added sequentially (first to last)
Permutation: free
Number of permutations: 10000
	Df	SumOfSqs	R2	F	Pr(>F)
groups	10	42679	0.85703	23.379	9.999e-05
Residual	39	7119	0.14297
Total	49	49798	1

## Sheet: Pairwise_PERMANOVAS_Genus(last-taxa)_by_groups
pairs	Df	SumOfSqs	F.Model	R2	p.value	pvalue.sig	p.adjusted	pAdj.sig
Bge_H_rV1 vs Bge_H_rB	1	2116.02	9.21722	0.535349	0.00829917	Yes	0.0115227	Yes
Bge_H_rV1 vs Bge_H_GF_rV2	1	6092.84	33.2411	0.806019	0.00719928	Yes	0.0115227	Yes
Bge_H_rV1 vs Bge_H_GF_rV1	1	7436.9	45.493	0.850448	0.00749925	Yes	0.0115227	Yes
Bge_H_rV1 vs Bor_F_rV2	1	4270.29	23.632	0.771481	0.0069993	Yes	0.0115227	Yes
Bge_H_rV1 vs Bge_F_rV2	1	2803.63	16.8598	0.70662	0.00819918	Yes	0.0115227	Yes
Bge_H_rV1 vs Pam_F_rV2	1	5761.26	26.1089	0.788576	0.00759924	Yes	0.0115227	Yes
Bge_H_rV1 vs Bge_F_rV1	1	943.873	5.71357	0.449407	0.00879912	Yes	0.0115227	Yes
Bge_H_rV1 vs Bge_F_rB	1	4516.36	27.3823	0.796407	0.00749925	Yes	0.0115227	Yes
Bge_H_rV1 vs Bge_H_GF_BgeF_rV1	1	1033.68	5.66979	0.414768	0.00719928	Yes	0.0115227	Yes
Bge_H_rV1 vs Bge_H_GF_PamF_rV2	1	2042.13	7.46128	0.482579	0.00759924	Yes	0.0115227	Yes
Bge_H_rB vs Bge_H_GF_rV2	1	6093.63	29.4884	0.786601	0.010499	Yes	0.0131237	Yes
Bge_H_rB vs Bge_H_GF_rV1	1	7153.89	38.2918	0.827183	0.00839916	Yes	0.0115227	Yes
Bge_H_rB vs Bor_F_rV2	1	4330.15	20.8795	0.74892	0.00769923	Yes	0.0115227	Yes
Bge_H_rB vs Bge_F_rV2	1	3095.85	16.0425	0.696213	0.00649935	Yes	0.0115227	Yes
Bge_H_rB vs Pam_F_rV2	1	6123.4	24.7559	0.779569	0.00729927	Yes	0.0115227	Yes
Bge_H_rB vs Bge_F_rV1	1	2537.19	13.2224	0.653848	0.00719928	Yes	0.0115227	Yes
Bge_H_rB vs Bge_F_rB	1	2840.52	14.8233	0.679242	0.00829917	Yes	0.0115227	Yes
Bge_H_rB vs Bge_H_GF_BgeF_rV1	1	2256.06	10.9695	0.57827	0.00879912	Yes	0.0115227	Yes
Bge_H_rB vs Bge_H_GF_PamF_rV2	1	2095	7.0527	0.468534	0.00739926	Yes	0.0115227	Yes
Bge_H_GF_rV2 vs Bge_H_GF_rV1	1	2766.66	19.6852	0.711036	0.00719928	Yes	0.0115227	Yes
Bge_H_GF_rV2 vs Bor_F_rV2	1	5418.69	35.0734	0.833624	0.00749925	Yes	0.0115227	Yes
Bge_H_GF_rV2 vs Bge_F_rV2	1	5324.3	38.0071	0.844469	0.0069993	Yes	0.0115227	Yes
Bge_H_GF_rV2 vs Pam_F_rV2	1	5269.56	27.0985	0.794712	0.00849915	Yes	0.0115227	Yes
Bge_H_GF_rV2 vs Bge_F_rV1	1	5520.32	39.7159	0.850158	0.00839916	Yes	0.0115227	Yes
Bge_H_GF_rV2 vs Bge_F_rB	1	5636.3	40.6266	0.853023	0.00779922	Yes	0.0115227	Yes
Bge_H_GF_rV2 vs Bge_H_GF_BgeF_rV1	1	5940.11	37.2686	0.823277	0.00729927	Yes	0.0115227	Yes
Bge_H_GF_rV2 vs Bge_H_GF_PamF_rV2	1	4811.57	19.1873	0.705744	0.00739926	Yes	0.0115227	Yes
Bge_H_GF_rV1 vs Bor_F_rV2	1	6039.63	45.8083	0.867445	0.0079992	Yes	0.0115227	Yes
Bge_H_GF_rV1 vs Bge_F_rV2	1	5648.22	48.0958	0.872949	0.00749925	Yes	0.0115227	Yes
Bge_H_GF_rV1 vs Pam_F_rV2	1	5451.33	31.729	0.819257	0.0079992	Yes	0.0115227	Yes
Bge_H_GF_rV1 vs Bge_F_rV1	1	5807.79	49.9186	0.877017	0.00779922	Yes	0.0115227	Yes
Bge_H_GF_rV1 vs Bge_F_rB	1	5709.88	49.1875	0.875417	0.00739926	Yes	0.0115227	Yes
Bge_H_GF_rV1 vs Bge_H_GF_BgeF_rV1	1	6749.72	48.3616	0.85806	0.00859914	Yes	0.0115227	Yes
Bge_H_GF_rV1 vs Bge_H_GF_PamF_rV2	1	5655.83	24.4894	0.753766	0.00869913	Yes	0.0115227	Yes
Bor_F_rV2 vs Bge_F_rV2	1	2660.19	20.485	0.773457	0.0268973	Yes	0.0309599	Yes
Bor_F_rV2 vs Pam_F_rV2	1	2608.05	13.4926	0.692191	0.0284972	Yes	0.0309599	Yes
Bor_F_rV2 vs Bge_F_rV1	1	3993.15	31.0541	0.838075	0.0292971	Yes	0.0309599	Yes
Bor_F_rV2 vs Bge_F_rB	1	5028.79	39.201	0.86726	0.0268973	Yes	0.0309599	Yes
Bor_F_rV2 vs Bge_H_GF_BgeF_rV1	1	4422.33	28.8329	0.804649	0.00919908	Yes	0.0117663	Yes
Bor_F_rV2 vs Bge_H_GF_PamF_rV2	1	3884.66	15.0676	0.682793	0.00679932	Yes	0.0115227	Yes
Bge_F_rV2 vs Pam_F_rV2	1	4251.44	24.0896	0.800595	0.030097	Yes	0.0309599	Yes
Bge_F_rV2 vs Bge_F_rV1	1	2204.84	19.7254	0.766768	0.0286971	Yes	0.0309599	Yes
Bge_F_rV2 vs Bge_F_rB	1	3100.36	27.8129	0.822553	0.0292971	Yes	0.0309599	Yes
Bge_F_rV2 vs Bge_H_GF_BgeF_rV1	1	2978.4	21.4321	0.7538	0.00749925	Yes	0.0115227	Yes
Bge_F_rV2 vs Bge_H_GF_PamF_rV2	1	3010.24	12.3671	0.638563	0.00869913	Yes	0.0115227	Yes
Pam_F_rV2 vs Bge_F_rV1	1	5369.65	30.6468	0.836275	0.0314969	Yes	0.0314969	Yes
Pam_F_rV2 vs Bge_F_rB	1	7031.88	40.2037	0.87014	0.030397	Yes	0.0309599	Yes
Pam_F_rV2 vs Bge_H_GF_BgeF_rV1	1	5727.96	29.6262	0.80888	0.00859914	Yes	0.0115227	Yes
Pam_F_rV2 vs Bge_H_GF_PamF_rV2	1	4835.26	16.2378	0.698766	0.00809919	Yes	0.0115227	Yes
Bge_F_rV1 vs Bge_F_rB	1	4143.23	37.5979	0.862379	0.0285971	Yes	0.0309599	Yes
Bge_F_rV1 vs Bge_H_GF_BgeF_rV1	1	1582.71	11.4791	0.621194	0.00729927	Yes	0.0115227	Yes
Bge_F_rV1 vs Bge_H_GF_PamF_rV2	1	2408.52	9.93963	0.586768	0.00749925	Yes	0.0115227	Yes
Bge_F_rB vs Bge_H_GF_BgeF_rV1	1	4446.12	32.3081	0.82192	0.0107989	Yes	0.0131987	Yes
Bge_F_rB vs Bge_H_GF_PamF_rV2	1	3842.43	15.8743	0.69398	0.00789921	Yes	0.0115227	Yes
Bge_H_GF_BgeF_rV1 vs Bge_H_GF_PamF_rV2	1	1667.56	6.67583	0.454886	0.00789921	Yes	0.0115227	Yes

## Sheet: Global_PERMUTEST_Genus(last-taxa)_by_groups
Permutation test for homogeneity of multivariate dispersions
Permutation: free
Number of permutations: 10000
	Df	Sum Sq	Mean Sq	F	N.Perm	Pr(>F)
groups	10	270.39	27.039	2.598	10000	0.0156
Residual	39	405.91	10.408

## Sheet: TukeyHSD_Genus(last-taxa)_by_groups
pairs	diff	lwr	upr	p.adj	pAdj.sig
Bge_F_rV1-Bge_F_rB	0.179264	-7.61305	7.97158	1	No
Bge_F_rV2-Bge_F_rB	0.64308	-7.14924	8.4354	1	No
Bge_H_GF_BgeF_rV1-Bge_F_rB	2.68012	-4.71232	10.0726	0.973556	No
Bge_H_GF_PamF_rV2-Bge_F_rB	7.80329	0.410849	15.1957	0.0310497	Yes
Bge_H_GF_rV1-Bge_F_rB	1.21022	-6.18222	8.60266	0.999964	No
Bge_H_GF_rV2-Bge_F_rB	2.47773	-4.91471	9.87017	0.984809	No
Bge_H_rB-Bge_F_rB	5.31566	-2.07678	12.7081	0.35981	No
Bge_H_rV1-Bge_F_rB	4.0391	-3.35334	11.4315	0.734034	No
Bor_F_rV2-Bge_F_rB	1.74896	-6.04336	9.54127	0.999391	No
Pam_F_rV2-Bge_F_rB	4.49677	-3.29555	12.2891	0.668542	No
Bge_F_rV2-Bge_F_rV1	0.463816	-7.3285	8.25613	1	No
Bge_H_GF_BgeF_rV1-Bge_F_rV1	2.50086	-4.89158	9.8933	0.983754	No
Bge_H_GF_PamF_rV2-Bge_F_rV1	7.62403	0.231585	15.0165	0.0383283	Yes
Bge_H_GF_rV1-Bge_F_rV1	1.03096	-6.36148	8.4234	0.999992	No
Bge_H_GF_rV2-Bge_F_rV1	2.29846	-5.09398	9.6909	0.991297	No
Bge_H_rB-Bge_F_rV1	5.13639	-2.25605	12.5288	0.408444	No
Bge_H_rV1-Bge_F_rV1	3.85984	-3.5326	11.2523	0.782189	No
Bor_F_rV2-Bge_F_rV1	1.56969	-6.22262	9.36201	0.999764	No
Pam_F_rV2-Bge_F_rV1	4.3175	-3.47481	12.1098	0.718035	No
Bge_H_GF_BgeF_rV1-Bge_F_rV2	2.03704	-5.3554	9.42948	0.996614	No
Bge_H_GF_PamF_rV2-Bge_F_rV2	7.16021	-0.232231	14.5526	0.0647823	No
Bge_H_GF_rV1-Bge_F_rV2	0.567143	-6.8253	7.95958	1	No
Bge_H_GF_rV2-Bge_F_rV2	1.83465	-5.55779	9.22709	0.998567	No
Bge_H_rB-Bge_F_rV2	4.67258	-2.71986	12.065	0.54514	No
Bge_H_rV1-Bge_F_rV2	3.39602	-3.99642	10.7885	0.885462	No
Bor_F_rV2-Bge_F_rV2	1.10588	-6.68644	8.89819	0.999991	No
Pam_F_rV2-Bge_F_rV2	3.85369	-3.93863	11.646	0.831797	No
Bge_H_GF_PamF_rV2-Bge_H_GF_BgeF_rV1	5.12316	-1.84649	12.0928	0.329475	No
Bge_H_GF_rV1-Bge_H_GF_BgeF_rV1	-1.4699	-8.43956	5.49976	0.999646	No
Bge_H_GF_rV2-Bge_H_GF_BgeF_rV1	-0.202399	-7.17206	6.76726	1	No
Bge_H_rB-Bge_H_GF_BgeF_rV1	2.63553	-4.33413	9.60519	0.964858	No
Bge_H_rV1-Bge_H_GF_BgeF_rV1	1.35898	-5.61068	8.32864	0.999824	No
Bor_F_rV2-Bge_H_GF_BgeF_rV1	-0.931168	-8.32361	6.46127	0.999997	No
Pam_F_rV2-Bge_H_GF_BgeF_rV1	1.81664	-5.5758	9.20908	0.998681	No
Bge_H_GF_rV1-Bge_H_GF_PamF_rV2	-6.59307	-13.5627	0.376593	0.0776727	No
Bge_H_GF_rV2-Bge_H_GF_PamF_rV2	-5.32556	-12.2952	1.6441	0.278381	No
Bge_H_rB-Bge_H_GF_PamF_rV2	-2.48763	-9.45729	4.48203	0.976263	No
Bge_H_rV1-Bge_H_GF_PamF_rV2	-3.76419	-10.7338	3.20547	0.746901	No
Bor_F_rV2-Bge_H_GF_PamF_rV2	-6.05433	-13.4468	1.33811	0.196714	No
Pam_F_rV2-Bge_H_GF_PamF_rV2	-3.30652	-10.699	4.08592	0.90124	No
Bge_H_GF_rV2-Bge_H_GF_rV1	1.2675	-5.70216	8.23716	0.999906	No
Bge_H_rB-Bge_H_GF_rV1	4.10543	-2.86423	11.0751	0.642066	No
Bge_H_rV1-Bge_H_GF_rV1	2.82888	-4.14078	9.79854	0.944549	No
Bor_F_rV2-Bge_H_GF_rV1	0.538734	-6.85371	7.93117	1	No
Pam_F_rV2-Bge_H_GF_rV1	3.28655	-4.10589	10.679	0.904567	No
Bge_H_rB-Bge_H_GF_rV2	2.83793	-4.13173	9.80759	0.943435	No
Bge_H_rV1-Bge_H_GF_rV2	1.56138	-5.40828	8.53104	0.999401	No
Bor_F_rV2-Bge_H_GF_rV2	-0.728769	-8.12121	6.66367	1	No
Pam_F_rV2-Bge_H_GF_rV2	2.01904	-5.3734	9.41148	0.996848	No
Bge_H_rV1-Bge_H_rB	-1.27655	-8.24621	5.69311	0.9999	No
Bor_F_rV2-Bge_H_rB	-3.5667	-10.9591	3.82574	0.8515	No
Pam_F_rV2-Bge_H_rB	-0.818887	-8.21133	6.57355	0.999999	No
Bor_F_rV2-Bge_H_rV1	-2.29015	-9.68259	5.10229	0.991533	No
Pam_F_rV2-Bge_H_rV1	0.457666	-6.93477	7.85011	1	No
Pam_F_rV2-Bor_F_rV2	2.74781	-5.0445	10.5401	0.978183	No
