# Supplementary material for: Blattella germanica Selects Microbiota Taxa from Feces and Environmental Inputs
Source: Insects. 2026 Jun 10;17(6):615. doi: 10.3390/insects17060615 (PMC13300209; doi:10.3390/insects17060615)
Supplement: Supplementary file 1 [file insects-17-00615-s001.zip › Supplementary_TableS5.xls]

## Sheet: A1_PERMANOVA_Models_Genus(last-taxa)
Analysis:	A1
Groups:	c("Bge_H_rV1","Bge_H_rB","Bge_F_rV1","Bge_F_rB")
Data:	CLR Transform
Distance:	Euclidean
Taxonomy Level:	genus(last-taxon)
Model1:	PERMANOVA MODEL(rearing_place*sample_type)
Formula:	adonis2(A1_dist_last ~ rearing_place*sample_type,data=data.frame(sample_data(pseq_A1_clr_last)),permutations = 10000)
Result:
Permutation test for adonis under reduced model
Terms added sequentially (first to last)
Permutation: free
Number of permutations: 10000
	Df	SumOfSqs	R2	F	Pr(>F)
rearing_place	1	2849.9	0.44595	30.52	9.999e-05
sample_type	1	1247	0.19513	13.354	9.999e-05
rearing_place:sample_type	1	986.4	0.15435	10.563	0.0002
Residual	14	1307.3	0.20457
Total	17	6390.7	1
Model2:	PERMANOVA MODEL(rearing_place+sample_type)
Formula:	adonis2(A1_dist_last ~ rearing_place+sample_type,data=data.frame(sample_data(pseq_A1_clr_last)),permutations = 10000)
Result:
Permutation test for adonis under reduced model
Terms added sequentially (first to last)
Permutation: free
Number of permutations: 10000
	Df	SumOfSqs	R2	F	Pr(>F)
rearing_place	1	2849.9	0.44595	18.6372	9.999e-05
sample_type	1	1247	0.19513	8.1549	0.0004
Residual	15	2293.7	0.35892
Total	17	6390.7	1
Model3:	PERMANOVA MODEL(rearing_place+sample_type) by marging
Formula:	adonis2(A1_dist_last ~ rearing_place+sample_type,data=data.frame(sample_data(pseq_A1_clr_last)),permutations = 10000, by = "margin")
Result:
Permutation test for adonis under reduced model
Marginal effects of terms
Permutation: free
Number of permutations: 10000
	Df	SumOfSqs	R2	F	Pr(>F)
rearing_place	1	2849.9	0.44595	18.6372	9.999e-05
sample_type	1	1247	0.19513	8.1549	0.0004
Residual	15	2293.7	0.35892
Total	17	6390.7	1

## Sheet: A2_PERMANOVA_Models_Genus(last-taxa)
Analysis:	A2
Groups:	c("Bge_H_rV1","Bge_H_GF_rV1","Bge_H_GF_rV2")
Data:	CLR Transform
Distance:	Euclidean
Taxonomy Level:	genus(last-taxon)
Model1:	PERMANOVA MODEL(germ_free*rearing_place)
Formula:	adonis2(A2_dist_last ~ germ_free*rearing_place,data=data.frame(sample_data(pseq_A2_clr_last)),permutations = 10000)
Result:
Permutation test for adonis under reduced model
Terms added sequentially (first to last)
Permutation: free
Number of permutations: 10000
	Df	SumOfSqs	R2	F	Pr(>F)
germ_free	1	4223.6	0.49636	31.99	9.999e-05
rearing_place	1	2701.2	0.31744	20.459	9.999e-05
Residual	12	1584.3	0.18619
Total	14	8509.1	1
Model2:	PERMANOVA MODEL(germ_free+rearing_place)
Formula:	adonis2(A2_dist_last ~ germ_free+rearing_place,data=data.frame(sample_data(pseq_A2_clr_last)),permutations = 10000)
Result:
Permutation test for adonis under reduced model
Terms added sequentially (first to last)
Permutation: free
Number of permutations: 10000
	Df	SumOfSqs	R2	F	Pr(>F)
germ_free	1	4223.6	0.49636	31.99	9.999e-05
rearing_place	1	2701.2	0.31744	20.459	9.999e-05
Residual	12	1584.3	0.18619
Total	14	8509.1	1
Model3:	PERMANOVA MODEL(germ_free+rearing_place) by marging
Formula:	adonis2(A2_dist_last ~ germ_free+rearing_place,data=data.frame(sample_data(pseq_A2_clr_last)),permutations = 10000,by = "margin")
Result:
Permutation test for adonis under reduced model
Marginal effects of terms
Permutation: free
Number of permutations: 10000
	Df	SumOfSqs	R2	F	Pr(>F)
germ_free	1	4218.8	0.4958	31.953	9.999e-05
rearing_place	1	2701.2	0.31744	20.459	9.999e-05
Residual	12	1584.3	0.18619
Total	14	8509.1	1

## Sheet: A3_PERMANOVA_Models_Genus(last-taxa)
Analysis:	A3
Groups:	c("Bge_F_rB","Bge_F_rV1","Bge_F_rV2","Bor_F_rV2","Pam_F_rV2")
Data:	CLR Transform
Distance:	Euclidean
Taxonomy Level:	genus(last-taxon)
Model1:	PERMANOVA MODEL(host*rearing_place)
Formula:	adonis2(A3_dist_last ~ host*rearing_place,data=data.frame(sample_data(pseq_A3_clr_last)),permutations = 10000)
Result:
Permutation test for adonis under reduced model
Terms added sequentially (first to last)
Permutation: free
Number of permutations: 10000
	Df	SumOfSqs	R2	F	Pr(>F)
host	2	6421.5	0.5603	43.676	9.999e-05
rearing_place	2	3936.6	0.34348	26.775	9.999e-05
Residual	15	1102.7	0.09621
Total	19	11460.8	1
Model2:	PERMANOVA MODEL(host+rearing_place)
Formula:	adonis2(A3_dist_last ~ host+rearing_place,data=data.frame(sample_data(pseq_A3_clr_last)),permutations = 10000)
Result:
Permutation test for adonis under reduced model
Terms added sequentially (first to last)
Permutation: free
Number of permutations: 10000
	Df	SumOfSqs	R2	F	Pr(>F)
host	2	6421.5	0.5603	43.676	9.999e-05
rearing_place	2	3936.6	0.34348	26.775	9.999e-05
Residual	15	1102.7	0.09621
Total	19	11460.8	1
Model3:	PERMANOVA MODEL(host+rearing_place) by marging
Formula:	adonis2(A3_dist_last ~ host+rearing_place,data=data.frame(sample_data(pseq_A3_clr_last)),permutations = 10000,by = "margin")
Result:
Permutation test for adonis under reduced model
Marginal effects of terms
Permutation: free
Number of permutations: 10000
	Df	SumOfSqs	R2	F	Pr(>F)
host	2	4208.7	0.36723	28.626	9.999e-05
rearing_place	2	3936.6	0.34348	26.775	9.999e-05
Residual	15	1102.7	0.09621
Total	19	11460.8	1

## Sheet: A4_PERMANOVA_Models_Genus(last-taxa)
Analysis:	A4
Groups:	c("Bge_H_rV1","Bge_F_rV1","Pam_F_rV2","Bge_H_GF_BgeF_rV1","Bge_H_GF_PamF_rV2","Bge_F_rV2")
Data:	CLR Transform
Distance:	Euclidean
Taxonomy Level:	genus(last-taxon)
Model1:	PERMANOVA MODEL(host * sample_type * transplant * input_feces_sp * rearing_place)
Formula:	adonis2(A4_dist_last_extra ~ host * sample_type * transplant * input_feces_sp*rearing_place,data=data.frame(sample_data(pseq_A4_clr_last_extra)),permutations = 10000)
Result:
Permutation test for adonis under reduced model
Terms added sequentially (first to last)
Permutation: free
Number of permutations: 10000
	Df	SumOfSqs	R2	F	Pr(>F)
host	1	5025.1	0.36232	36.6958	9.999e-05
sample_type	1	2036.6	0.14684	14.8721	9.999e-05
transplant	1	1052.5	0.07588	7.6855	0.0003
input_feces_sp	1	1290	0.09301	9.4201	9.999e-05
rearing_place	1	1589.4	0.1146	11.6065	9.999e-05
Residual	21	2875.7	0.20735
Total	26	13869.3	1
Model2:	PERMANOVA MODEL(host + sample_type+ transplant + input_feces_sp + rearing_place)
Formula:	adonis2(A4_dist_last_extra ~ host+sample_type+transplant+input_feces_sp+rearing_place,data=data.frame(sample_data(pseq_A4_clr_last_extra)),permutations = 10000)
Result:
Permutation test for adonis under reduced model
Terms added sequentially (first to last)
Permutation: free
Number of permutations: 10000
	Df	SumOfSqs	R2	F	Pr(>F)
host	1	5025.1	0.36232	36.6958	9.999e-05
sample_type	1	2036.6	0.14684	14.8721	9.999e-05
transplant	1	1052.5	0.07588	7.6855	9.999e-05
input_feces_sp	1	1290	0.09301	9.4201	9.999e-05
rearing_place	1	1589.4	0.1146	11.6065	9.999e-05
Residual	21	2875.7	0.20735
Total	26	13869.3	1
Model3:	PERMANOVA MODEL(host + sample_type+ transplant + input_feces_sp + rearing_place) by marging
Formula:	adonis2(A4_dist_last_extra ~ host+sample_type+transplant+input_feces_sp+rearing_place,data=data.frame(sample_data(pseq_A4_clr_last_extra)),permutations = 10000,by = "margin")
Result:
Permutation test for adonis under reduced model
Marginal effects of terms
Permutation: free
Number of permutations: 10000
	Df	SumOfSqs	R2	F	Pr(>F)
host	1	2028.8	0.14628	14.8153	9.999e-05
sample_type	1	677.1	0.04882	4.9442	0.0018
transplant	1	732.7	0.05283	5.3507	0.0014
input_feces_sp	1	1132	0.08162	8.2666	9.999e-05
rearing_place	1	1589.4	0.1146	11.6065	9.999e-05
Residual	21	2875.7	0.20735
Total	26	13869.3	1
