# Supplementary material for: Blattella germanica Selects Microbiota Taxa from Feces and Environmental Inputs
Source: Insects. 2026 Jun 10;17(6):615. doi: 10.3390/insects17060615 (PMC13300209; doi:10.3390/insects17060615)
Supplement: Supplementary file 1 [file insects-17-00615-s001.zip › Supplementary_TableS6.xlsx]

## Sheet: All_Presence_Genus(last-taxa)
domain	phylum	class	order	family	genus	last	Bge_H_rV1	Bge_H_rB	Bge_F_rV1	Bge_F_rB	Bge_F_rV2	Bor_F_rV2	Pam_F_rV2	Bge_H_GF_rV1	Bge_H_GF_rV2	Bge_H_GF_BgeF_rV1	Bge_H_GF_PamF_rV2
Bacteria	Firmicutes	Bacilli	Erysipelotrichales	Erysipelotrichaceae	[Anaerorhabdus] furcosa group	g_[Anaerorhabdus] furcosa group	0	0	0	0	1	1	1	0	0	0	0
Bacteria	Firmicutes	Clostridia	Peptostreptococcales-Tissierellales	Anaerovoracaceae	[Eubacterium] brachy group	g_[Eubacterium] brachy group	1	1	1	1	1	1	1	0	0	1	1
Bacteria	Firmicutes	Clostridia	Peptostreptococcales-Tissierellales	Anaerovoracaceae	[Eubacterium] nodatum group	g_[Eubacterium] nodatum group	0	0	1	0	0	0	0	0	0	0	0
Bacteria	Proteobacteria	Alphaproteobacteria	Acetobacterales	Acetobacteraceae	Acetobacter	g_Acetobacter	0	1	0	0	0	1	1	0	0	0	0
Bacteria	Firmicutes	Bacilli	Acholeplasmatales	Acholeplasmataceae	Acholeplasma	g_Acholeplasma	0	0	0	0	0	0	1	0	0	0	0
Bacteria	Proteobacteria	Gammaproteobacteria	Burkholderiales	Alcaligenaceae	Achromobacter	g_Achromobacter	0	1	0	1	1	1	1	1	0	0	1
Bacteria	Proteobacteria	Gammaproteobacteria	Burkholderiales	Comamonadaceae	Acidovorax	g_Acidovorax	0	0	0	0	0	0	0	1	1	0	0
Bacteria	Proteobacteria	Gammaproteobacteria	Pseudomonadales	Moraxellaceae	Acinetobacter	g_Acinetobacter	0	1	1	1	1	1	1	1	0	0	1
Bacteria	Actinobacteriota	Actinobacteria	Actinomycetales	Actinomycetaceae	Actinomyces	g_Actinomyces	0	0	1	1	0	0	0	0	0	0	0
Bacteria	Verrucomicrobiota	Verrucomicrobiae	Verrucomicrobiales	Akkermansiaceae	Akkermansia	g_Akkermansia	0	1	1	0	1	1	1	1	1	0	0
Bacteria	Bacteroidota	Bacteroidia	Bacteroidales	Rikenellaceae	Alistipes	g_Alistipes	1	1	1	1	1	1	1	0	1	1	1
Bacteria	Proteobacteria	Alphaproteobacteria	Rhizobiales	Rhizobiaceae	Allorhizobium-Neorhizobium-Pararhizobium-Rhizobium	g_Allorhizobium-Neorhizobium-Pararhizobium-Rhizobium	0	1	0	1	1	1	1	1	1	0	0
Bacteria	Firmicutes	Clostridia	Eubacteriales	Anaerofustaceae	Anaerofustis	g_Anaerofustis	1	1	1	1	1	1	1	0	0	1	1
Bacteria	Proteobacteria	Gammaproteobacteria	Burkholderiales	Comamonadaceae	Aquabacterium	g_Aquabacterium	0	0	0	0	0	0	0	1	0	0	1
Bacteria	Firmicutes	Bacilli	Bacillales	Bacillaceae	Bacillus	g_Bacillus	0	1	1	1	1	1	1	0	1	0	0
Bacteria	Bacteroidota	Bacteroidia	Bacteroidales	Bacteroidaceae	Bacteroides	g_Bacteroides	1	1	1	1	1	1	1	1	1	1	1
Bacteria	Actinobacteriota	Actinobacteria	Bifidobacteriales	Bifidobacteriaceae	Bifidobacterium	g_Bifidobacterium	0	0	0	0	0	1	0	0	1	0	0
Bacteria	Proteobacteria	Alphaproteobacteria	Rhizobiales	Beijerinckiaceae	Bosea	g_Bosea	0	0	0	1	0	0	1	0	0	0	0
Bacteria	Actinobacteriota	Actinobacteria	Micrococcales	Dermabacteraceae	Brachybacterium	g_Brachybacterium	0	0	0	1	0	0	1	0	0	0	0
Bacteria	Firmicutes	Bacilli	Brevibacillales	Brevibacillaceae	Brevibacillus	g_Brevibacillus	0	0	0	1	0	0	0	0	0	0	0
Bacteria	Proteobacteria	Alphaproteobacteria	Caulobacterales	Caulobacteraceae	Brevundimonas	g_Brevundimonas	0	0	0	1	1	1	1	0	1	1	0
Bacteria	Firmicutes	Bacilli	Erysipelotrichales	Erysipelotrichaceae	Breznakia	g_Breznakia	1	1	1	1	1	1	1	1	1	1	1
Bacteria	Proteobacteria	Gammaproteobacteria	Burkholderiales	Burkholderiaceae	Burkholderia-Caballeronia-Paraburkholderia	g_Burkholderia-Caballeronia-Paraburkholderia	0	0	0	0	0	0	0	1	1	1	1
Bacteria	Firmicutes	Clostridia	Oscillospirales	Butyricicoccaceae	Butyricicoccus	g_Butyricicoccus	1	1	1	1	1	1	1	1	0	1	0
Bacteria	Campilobacterota	Campylobacteria	Campylobacterales	Campylobacteraceae	Campylobacter	g_Campylobacter	0	0	1	1	0	0	0	0	0	0	0
Bacteria	Firmicutes	Clostridia	Clostridiales	Clostridiaceae	Candidatus Arthromitus	g_Candidatus Arthromitus	0	0	0	0	0	1	1	0	0	0	0
Bacteria	Patescibacteria	Saccharimonadia	Saccharimonadales	Saccharimonadaceae	Candidatus Saccharimonas	g_Candidatus Saccharimonas	1	1	1	1	1	1	1	0	0	0	0
Bacteria	Firmicutes	Clostridia	Oscillospirales	Ruminococcaceae	Candidatus Soleaferrea	g_Candidatus Soleaferrea	1	1	1	1	1	1	1	1	1	1	1
Bacteria	Bacteroidota	Bacteroidia	Bacteroidales	Dysgonomonadaceae	Candidatus Symbiothrix	g_Candidatus Symbiothrix	1	1	1	1	0	0	0	0	0	0	0
Bacteria	Synergistota	Synergistia	Synergistales	Synergistaceae	Candidatus Tammella	g_Candidatus Tammella	1	1	1	1	1	1	0	0	0	1	1
Bacteria	Bacteroidota	Bacteroidia	Flavobacteriales	Flavobacteriaceae	Capnocytophaga	g_Capnocytophaga	0	0	1	1	0	0	0	1	0	0	0
Bacteria	Proteobacteria	Alphaproteobacteria	Caulobacterales	Caulobacteraceae	Caulobacter	g_Caulobacter	0	0	0	0	0	0	0	1	0	0	0
Bacteria	Firmicutes	Clostridia	Christensenellales	Christensenellaceae	Christensenellaceae R-7 group	g_Christensenellaceae R-7 group	1	1	1	1	1	1	1	0	0	1	1
Bacteria	Bacteroidota	Bacteroidia	Flavobacteriales	Weeksellaceae	Chryseobacterium	g_Chryseobacterium	0	0	0	0	1	0	1	0	0	0	1
Bacteria	Firmicutes	Clostridia	Oscillospirales	Oscillospiraceae	Colidextribacter	g_Colidextribacter	0	1	0	1	0	0	0	0	0	0	0
Bacteria	Actinobacteriota	Actinobacteria	Corynebacteriales	Corynebacteriaceae	Corynebacterium	g_Corynebacterium	0	0	1	1	0	1	1	1	0	0	0
Bacteria	Proteobacteria	Gammaproteobacteria	Burkholderiales	Burkholderiaceae	Cupriavidus	g_Cupriavidus	0	0	1	0	0	0	0	0	0	0	0
Bacteria	Actinobacteriota	Actinobacteria	Propionibacteriales	Propionibacteriaceae	Cutibacterium	g_Cutibacterium	0	0	1	0	0	0	0	1	1	0	0
Bacteria	Proteobacteria	Gammaproteobacteria	Burkholderiales	Comamonadaceae	Delftia	g_Delftia	0	1	1	1	1	1	1	1	0	1	1
Bacteria	Firmicutes	Negativicutes	Veillonellales-Selenomonadales	Sporomusaceae	Dendrosporobacter	g_Dendrosporobacter	0	0	0	0	0	1	1	0	0	0	0
Bacteria	Desulfobacterota	Desulfobacteria	Desulfobacterales	Desulfobacteraceae	Desulfobotulus	g_Desulfobotulus	0	0	0	0	1	0	1	0	0	0	0
Bacteria	Desulfobacterota	Desulfobulbia	Desulfobulbales	Desulfobulbaceae	Desulfobulbus	g_Desulfobulbus	0	0	0	1	0	0	0	0	0	0	0
Bacteria	Desulfobacterota	Desulfovibrionia	Desulfovibrionales	Desulfovibrionaceae	Desulfovibrio	g_Desulfovibrio	1	1	1	1	1	1	1	1	1	1	1
Bacteria	Proteobacteria	Alphaproteobacteria	Rhizobiales	Devosiaceae	Devosia	g_Devosia	0	0	0	1	1	1	1	0	0	0	0
Bacteria	Firmicutes	Negativicutes	Veillonellales-Selenomonadales	Veillonellaceae	Dialister	g_Dialister	0	0	1	0	0	0	1	0	0	0	0
Bacteria	Bacteroidota	Bacteroidia	Bacteroidales	Dysgonomonadaceae	Dysgonomonas	g_Dysgonomonas	1	1	1	1	1	1	1	1	1	1	1
Bacteria	Proteobacteria	Gammaproteobacteria	Burkholderiales	Neisseriaceae	Eikenella	g_Eikenella	0	0	1	1	0	0	0	0	0	0	0
Bacteria	Bacteroidota	Bacteroidia	Flavobacteriales	Weeksellaceae	Elizabethkingia	g_Elizabethkingia	0	0	1	1	0	0	0	0	0	0	0
Bacteria	Elusimicrobiota	Elusimicrobia	Elusimicrobiales	Elusimicrobiaceae	Elusimicrobium	g_Elusimicrobium	1	0	1	0	1	1	1	0	1	0	0
Bacteria	Elusimicrobiota	Endomicrobia	Endomicrobiales	Endomicrobiaceae	Endomicrobium	g_Endomicrobium	1	0	1	0	0	0	0	0	1	0	0
Bacteria	Firmicutes	Bacilli	Lactobacillales	Enterococcaceae	Enterococcus	g_Enterococcus	1	1	1	1	1	1	1	1	1	1	1
Bacteria	Firmicutes	Bacilli	Erysipelotrichales	Erysipelatoclostridiaceae	Erysipelatoclostridium	g_Erysipelatoclostridium	1	1	1	1	1	1	1	1	1	1	1
Bacteria	Proteobacteria	Gammaproteobacteria	Enterobacterales	Enterobacteriaceae	Escherichia-Shigella	g_Escherichia-Shigella	1	1	0	1	1	0	0	1	1	1	1
Bacteria	Bacteroidota	Bacteroidia	Bacteroidales	Paludibacteraceae	F0058	g_F0058	0	0	1	1	0	0	0	0	0	0	0
Bacteria	Firmicutes	Clostridia	Oscillospirales	Ruminococcaceae	Faecalibacterium	g_Faecalibacterium	0	0	0	0	1	1	1	0	0	0	1
Bacteria	Firmicutes	Clostridia	Peptostreptococcales-Tissierellales	Peptostreptococcaceae	Filifactor	g_Filifactor	0	0	1	1	0	0	0	0	0	0	0
Bacteria	Synergistota	Synergistia	Synergistales	Synergistaceae	Fretibacterium	g_Fretibacterium	1	0	1	1	0	0	1	0	0	0	1
Bacteria	Fusobacteriota	Fusobacteriia	Fusobacteriales	Fusobacteriaceae	Fusobacterium	g_Fusobacterium	1	1	1	1	1	1	1	1	1	1	1
Bacteria	Actinobacteriota	Actinobacteria	Micrococcales	Micrococcaceae	Glutamicibacter	g_Glutamicibacter	0	0	1	0	0	1	1	0	0	0	0
Bacteria	Firmicutes	Clostridia	Oscillospirales	Ruminococcaceae	Harryflintia	g_Harryflintia	1	1	1	1	1	1	1	0	0	1	1
Bacteria	Firmicutes	Clostridia	Oscillospirales		Hydrogenoanaerobacterium	g_Hydrogenoanaerobacterium	1	1	1	1	1	1	1	0	1	1	1
Bacteria	Firmicutes	Clostridia	Oscillospirales	Oscillospiraceae	Intestinimonas	g_Intestinimonas	1	1	1	1	1	1	1	0	0	1	1
Bacteria	Proteobacteria	Gammaproteobacteria	Burkholderiales	Neisseriaceae	Kingella	g_Kingella	0	0	0	1	0	0	0	0	0	0	0
Bacteria	Firmicutes	Clostridia	Lachnospirales	Lachnospiraceae	Lachnoclostridium	g_Lachnoclostridium	0	0	0	0	0	1	1	0	1	0	0
Bacteria	Firmicutes	Clostridia	Lachnospirales	Lachnospiraceae	Lachnospiraceae NC2004 group	g_Lachnospiraceae NC2004 group	0	0	0	0	0	0	1	0	0	0	0
Bacteria	Firmicutes	Bacilli	Lactobacillales	Lactobacillaceae	Lactobacillus	g_Lactobacillus	0	1	1	0	1	1	1	0	0	0	0
Bacteria	Fusobacteriota	Fusobacteriia	Fusobacteriales	Leptotrichiaceae	Leptotrichia	g_Leptotrichia	0	0	1	1	0	0	0	0	0	0	0
Bacteria	Verrucomicrobiota	Verrucomicrobiae	Verrucomicrobiales	Rubritaleaceae	Luteolibacter	g_Luteolibacter	0	0	0	1	0	0	1	0	0	0	0
Bacteria	Firmicutes	Bacilli	Bacillales	Planococcaceae	Lysinibacillus	g_Lysinibacillus	0	0	0	1	0	0	0	1	0	0	0
Bacteria	Proteobacteria	Gammaproteobacteria	Xanthomonadales	Xanthomonadaceae	Lysobacter	g_Lysobacter	0	0	0	1	0	0	0	0	0	0	0
Bacteria	Proteobacteria	Gammaproteobacteria	Burkholderiales	Oxalobacteraceae	Massilia	g_Massilia	0	0	0	0	1	0	1	1	0	0	1
Archaea	Halobacterota	Methanosarcinia	Methanosarciniales	Methanosarcinaceae	Methanimicrococcus	g_Methanimicrococcus	0	0	0	0	0	0	1	0	0	0	0
Bacteria	Proteobacteria	Alphaproteobacteria	Rhizobiales	Beijerinckiaceae	Methylobacterium-Methylorubrum	g_Methylobacterium-Methylorubrum	0	0	0	1	0	1	1	0	0	0	0
Bacteria	Deferribacterota	Deferribacteres	Deferribacterales	Deferribacteraceae	Mucispirillum	g_Mucispirillum	1	1	1	1	1	1	1	1	1	1	1
Bacteria	Proteobacteria	Gammaproteobacteria	Burkholderiales	Neisseriaceae	Neisseria	g_Neisseria	0	0	1	1	0	0	0	0	0	1	0
Bacteria	Firmicutes	Clostridia	Oscillospirales	Oscillospiraceae	NK4A214 group	g_NK4A214 group	0	0	0	0	0	1	1	0	0	0	0
Bacteria	Proteobacteria	Alphaproteobacteria	Rhizobiales	Rhizobiaceae	Ochrobactrum	g_Ochrobactrum	0	0	1	1	0	0	0	1	0	0	0
Bacteria	Bacteroidota	Bacteroidia	Bacteroidales	Marinifilaceae	Odoribacter	g_Odoribacter	1	1	1	1	1	1	1	1	1	1	1
Bacteria	Actinobacteriota	Coriobacteriia	Coriobacteriales	Atopobiaceae	Olsenella	g_Olsenella	0	0	1	0	0	0	0	0	0	0	0
Bacteria	Proteobacteria	Gammaproteobacteria	Burkholderiales	Oxalobacteraceae	Oxalobacter	g_Oxalobacter	1	1	1	1	1	1	1	0	0	1	1
Bacteria	Firmicutes	Bacilli	Paenibacillales	Paenibacillaceae	Paenibacillus	g_Paenibacillus	0	0	0	0	1	0	1	0	0	0	0
Bacteria	Bacteroidota	Bacteroidia	Bacteroidales	Paludibacteraceae	Paludibacter	g_Paludibacter	1	1	1	1	1	1	1	1	1	1	1
Bacteria	Firmicutes	Clostridia	Oscillospirales	Ruminococcaceae	Paludicola	g_Paludicola	1	1	1	1	1	1	1	1	1	1	1
Bacteria	Firmicutes	Clostridia	Oscillospirales	Oscillospiraceae	Papillibacter	g_Papillibacter	0	0	0	0	0	1	1	0	0	0	0
Bacteria	Bacteroidota	Bacteroidia	Bacteroidales	Tannerellaceae	Parabacteroides	g_Parabacteroides	1	1	1	1	1	1	1	0	1	1	1
Bacteria	Firmicutes	Clostridia	Peptostreptococcales-Tissierellales		Parvimonas	g_Parvimonas	0	0	1	1	0	0	0	0	0	0	0
Bacteria	Firmicutes	Bacilli	Lactobacillales	Lactobacillaceae	Pediococcus	g_Pediococcus	0	0	0	1	1	1	1	0	0	0	0
Bacteria	Firmicutes	Clostridia	Peptostreptococcales-Tissierellales	Peptostreptococcaceae	Peptostreptococcus	g_Peptostreptococcus	0	0	1	0	0	0	0	0	0	0	0
Bacteria	Firmicutes	Negativicutes	Acidaminococcales	Acidaminococcaceae	Phascolarctobacterium	g_Phascolarctobacterium	0	0	0	1	0	0	0	0	1	0	0
Bacteria	Proteobacteria	Gammaproteobacteria	Enterobacterales	Enterobacteriaceae	Pluralibacter	g_Pluralibacter	0	1	0	1	0	0	0	0	0	0	0
Bacteria	Bacteroidota	Bacteroidia	Bacteroidales	Porphyromonadaceae	Porphyromonas	g_Porphyromonas	0	0	1	1	0	0	0	1	0	0	0
Bacteria	Fibrobacterota	Chitinivibrionia	Chitinivibrionia Incertae Sedis	Unknown Family_2	possible genus 02	g_possible genus 02	0	0	0	0	0	1	1	0	0	0	0
Bacteria	Bacteroidota	Bacteroidia	Bacteroidales	Prevotellaceae	Prevotella	g_Prevotella	0	0	1	1	0	0	0	0	0	0	0
Bacteria	Bacteroidota	Bacteroidia	Cytophagales	Spirosomaceae	Pseudarcicella	g_Pseudarcicella	0	0	0	0	0	0	0	1	0	0	0
Bacteria	Proteobacteria	Gammaproteobacteria	Pseudomonadales	Pseudomonadaceae	Pseudomonas	g_Pseudomonas	1	1	1	1	1	1	1	1	1	1	1
Bacteria	Proteobacteria	Gammaproteobacteria	Xanthomonadales	Xanthomonadaceae	Pseudoxanthomonas	g_Pseudoxanthomonas	0	0	0	1	0	0	0	0	0	0	0
Bacteria	Proteobacteria	Gammaproteobacteria	Burkholderiales	Burkholderiaceae	Ralstonia	g_Ralstonia	1	1	1	1	1	1	1	0	1	0	0
Bacteria	Actinobacteriota	Coriobacteriia	Coriobacteriales	Coriobacteriales Incertae Sedis	Raoultibacter	g_Raoultibacter	1	1	1	1	1	1	1	0	0	1	1
Bacteria	Actinobacteriota	Actinobacteria	Corynebacteriales	Nocardiaceae	Rhodococcus	g_Rhodococcus	0	0	0	0	0	0	1	0	0	0	0
Bacteria	Proteobacteria	Alphaproteobacteria	Rhizobiales	Xanthobacteraceae	Rhodopseudomonas	g_Rhodopseudomonas	0	0	0	1	0	0	0	1	1	0	0
Bacteria	Firmicutes	Clostridia	Lachnospirales	Lachnospiraceae	Robinsoniella	g_Robinsoniella	1	1	1	1	1	1	1	0	1	1	1
Bacteria	Firmicutes	Clostridia	Peptostreptococcales-Tissierellales	Peptostreptococcaceae	Romboutsia	g_Romboutsia	0	0	1	1	1	1	1	0	0	0	0
Bacteria	Proteobacteria	Alphaproteobacteria	Acetobacterales	Acetobacteraceae	Roseomonas	g_Roseomonas	0	0	0	1	0	0	1	0	0	0	0
Bacteria	Actinobacteriota	Actinobacteria	Micrococcales	Micrococcaceae	Rothia	g_Rothia	0	0	1	1	0	0	0	0	0	0	0
Bacteria	Firmicutes	Clostridia	Oscillospirales	Ruminococcaceae	Ruminococcus	g_Ruminococcus	0	0	0	0	1	1	1	0	0	0	0
Bacteria	Bacteroidota	Bacteroidia	Bacteroidales	Marinifilaceae	Sanguibacteroides	g_Sanguibacteroides	0	0	1	0	1	1	1	0	0	1	0
Bacteria	Firmicutes	Clostridia	Peptostreptococcales-Tissierellales	Sedimentibacteraceae	Sedimentibacter	g_Sedimentibacter	0	0	0	0	0	1	1	0	0	0	0
Bacteria	Actinobacteriota	Coriobacteriia	Coriobacteriales	Eggerthellaceae	Senegalimassilia	g_Senegalimassilia	0	0	0	0	0	1	0	0	1	0	0
Bacteria	Proteobacteria	Gammaproteobacteria	Enterobacterales	Yersiniaceae	Serratia	g_Serratia	0	1	0	1	1	1	0	1	1	1	1
Bacteria	Bacteroidota	Bacteroidia	Sphingobacteriales	Sphingobacteriaceae	Sphingobacterium	g_Sphingobacterium	0	1	0	1	1	1	1	0	1	0	0
Bacteria	Proteobacteria	Alphaproteobacteria	Sphingomonadales	Sphingomonadaceae	Sphingobium	g_Sphingobium	0	0	0	1	1	1	1	1	1	0	0
Bacteria	Proteobacteria	Alphaproteobacteria	Sphingomonadales	Sphingomonadaceae	Sphingomonas	g_Sphingomonas	0	1	0	1	0	1	1	0	0	0	0
Bacteria	Firmicutes	Bacilli	Staphylococcales	Staphylococcaceae	Staphylococcus	g_Staphylococcus	0	0	0	1	0	1	1	0	1	1	1
Bacteria	Proteobacteria	Gammaproteobacteria	Xanthomonadales	Xanthomonadaceae	Stenotrophomonas	g_Stenotrophomonas	0	1	1	1	1	1	1	1	1	1	1
Bacteria	Firmicutes	Bacilli	Lactobacillales	Streptococcaceae	Streptococcus	g_Streptococcus	0	0	1	1	0	0	0	1	1	1	1
Bacteria	Actinobacteriota	Actinobacteria	Streptomycetales	Streptomycetaceae	Streptomyces	g_Streptomyces	0	0	0	0	0	0	1	0	1	0	0
Bacteria	Campilobacterota	Campylobacteria	Campylobacterales	Sulfurospirillaceae	Sulfurospirillum	g_Sulfurospirillum	0	0	0	0	0	1	1	0	0	0	0
Bacteria	Proteobacteria	Gammaproteobacteria	Burkholderiales	Sutterellaceae	Sutterella	g_Sutterella	0	0	0	0	0	0	0	0	1	0	0
Bacteria	Bacteroidota	Bacteroidia	Bacteroidales	Tannerellaceae	Tannerella	g_Tannerella	1	1	1	1	1	1	1	0	1	1	1
Bacteria	Planctomycetota	Planctomycetes	Pirellulales	Pirellulaceae	Termite planctomycete cluster	g_Termite planctomycete cluster	0	0	0	0	0	0	1	0	0	0	0
Bacteria	Spirochaetota	Spirochaetia	Spirochaetales	Spirochaetaceae	Treponema	g_Treponema	0	0	1	1	0	0	0	0	0	0	0
Bacteria	Firmicutes	Clostridia	Lachnospirales	Lachnospiraceae	Tuzzerella	g_Tuzzerella	0	1	0	1	1	1	1	0	0	1	1
Bacteria	Firmicutes	Bacilli	Erysipelotrichales	Erysipelatoclostridiaceae	UCG-004	g_UCG-004	0	0	0	0	0	0	1	0	0	0	0
Bacteria	Firmicutes	Clostridia	Oscillospirales	Butyricicoccaceae	UCG-009	g_UCG-009	1	1	1	1	1	1	1	1	0	1	1
Bacteria	Firmicutes	Bacilli	Lactobacillales	Vagococcaceae	Vagococcus	g_Vagococcus	0	0	0	0	0	1	1	0	0	0	0
Bacteria	Firmicutes	Negativicutes	Veillonellales-Selenomonadales	Veillonellaceae	Veillonella	g_Veillonella	0	0	1	1	0	0	0	0	1	0	0
Bacteria	Firmicutes	Bacilli	Lactobacillales	Leuconostocaceae	Weissella	g_Weissella	0	0	1	1	0	0	0	0	0	0	0
Bacteria	Firmicutes	Bacilli	Erysipelotrichales	Erysipelotrichaceae	ZOR0006	g_ZOR0006	0	0	0	0	0	1	1	0	0	0	1
Bacteria	Firmicutes	Bacilli				unclassified_c_Bacilli	0	0	1	1	1	1	1	0	0	1	1
Bacteria	Bacteroidota	Bacteroidia				unclassified_c_Bacteroidia	1	1	1	1	1	1	1	1	1	1	1
Bacteria	Firmicutes	Clostridia				unclassified_c_Clostridia	1	1	1	1	1	1	1	1	1	1	1
Bacteria	Actinobacteriota	Coriobacteriia				unclassified_c_Coriobacteriia	0	0	0	0	0	1	1	0	0	0	0
Bacteria	Proteobacteria	Gammaproteobacteria				unclassified_c_Gammaproteobacteria	1	1	1	1	1	1	1	0	1	1	1
Bacteria	Firmicutes	Negativicutes				unclassified_c_Negativicutes	1	1	1	1	1	1	1	1	0	1	1
Bacteria	Planctomycetota	vadinHA49				unclassified_c_vadinHA49	1	1	1	1	1	1	1	1	0	1	1
Bacteria	Verrucomicrobiota	Verrucomicrobiae				unclassified_c_Verrucomicrobiae	1	0	1	0	1	1	1	0	0	1	0
Bacteria	Firmicutes	Clostridia	Oscillospirales	[Eubacterium] coprostanoligenes group		unclassified_f_[Eubacterium] coprostanoligenes group	0	0	0	0	0	1	1	0	0	0	0
Bacteria	Proteobacteria	Alphaproteobacteria	Acetobacterales	Acetobacteraceae		unclassified_f_Acetobacteraceae	1	0	1	1	1	0	0	0	1	0	0
Bacteria	Firmicutes	Bacilli	Acholeplasmatales	Acholeplasmataceae		unclassified_f_Acholeplasmataceae	0	0	0	0	0	0	1	0	0	0	0
Bacteria	Proteobacteria	Gammaproteobacteria	Burkholderiales	Alcaligenaceae		unclassified_f_Alcaligenaceae	0	0	0	1	0	1	1	0	0	0	0
Bacteria	Firmicutes	Clostridia	Peptostreptococcales-Tissierellales	Anaerovoracaceae		unclassified_f_Anaerovoracaceae	1	1	1	1	1	1	1	0	0	1	1
Bacteria	Firmicutes	Bacilli	Bacillales	Bacillaceae		unclassified_f_Bacillaceae	0	1	0	0	0	0	0	1	1	0	0
Bacteria	Firmicutes	Clostridia	Oscillospirales	Butyricicoccaceae		unclassified_f_Butyricicoccaceae	0	0	0	0	0	0	1	0	0	0	0
Bacteria	Firmicutes	Clostridia	Christensenellales	Christensenellaceae		unclassified_f_Christensenellaceae	0	0	0	0	0	1	1	0	0	0	0
Bacteria	Firmicutes	Clostridia	Clostridiales	Clostridiaceae		unclassified_f_Clostridiaceae	0	0	0	1	0	1	1	0	0	0	0
Bacteria	Bacteroidota	Bacteroidia	Bacteroidales	COB P4-1 termite group		unclassified_f_COB P4-1 termite group	0	0	0	0	1	0	1	0	0	0	0
Bacteria	Proteobacteria	Gammaproteobacteria	Burkholderiales	Comamonadaceae		unclassified_f_Comamonadaceae	0	0	0	0	0	0	0	1	0	0	0
Bacteria	Bacteroidota	Bacteroidia	Bacteroidales	CR-115		unclassified_f_CR-115	1	1	1	1	1	1	1	0	1	1	1
Bacteria	Desulfobacterota	Desulfovibrionia	Desulfovibrionales	Desulfovibrionaceae		unclassified_f_Desulfovibrionaceae	1	1	1	1	1	1	1	1	1	1	1
Bacteria	Bacteroidota	Bacteroidia	Bacteroidales	Dysgonomonadaceae		unclassified_f_Dysgonomonadaceae	1	1	1	1	1	1	1	1	1	1	1
Bacteria	Proteobacteria	Gammaproteobacteria	Enterobacterales	Enterobacteriaceae		unclassified_f_Enterobacteriaceae	1	1	1	1	1	1	1	1	1	1	1
Bacteria	Firmicutes	Bacilli	Lactobacillales	Enterococcaceae		unclassified_f_Enterococcaceae	1	0	1	1	1	1	0	0	1	1	1
Bacteria	Firmicutes	Bacilli	Erysipelotrichales	Erysipelatoclostridiaceae		unclassified_f_Erysipelatoclostridiaceae	0	1	1	0	0	0	0	0	0	0	0
Bacteria	Firmicutes	Bacilli	Erysipelotrichales	Erysipelotrichaceae		unclassified_f_Erysipelotrichaceae	1	0	1	0	1	1	1	0	0	1	0
Bacteria	Bacteroidota	Bacteroidia	Flavobacteriales	Flavobacteriaceae		unclassified_f_Flavobacteriaceae	0	0	0	1	0	0	0	0	0	0	0
Bacteria	Fusobacteriota	Fusobacteriia	Fusobacteriales	Fusobacteriaceae		unclassified_f_Fusobacteriaceae	1	1	1	1	1	1	1	0	0	1	1
Bacteria	Firmicutes	Clostridia	Lachnospirales	Lachnospiraceae		unclassified_f_Lachnospiraceae	1	1	1	1	1	1	1	1	1	1	1
Bacteria	Firmicutes	Bacilli	Lactobacillales	Lactobacillaceae		unclassified_f_Lactobacillaceae	0	1	0	1	1	1	1	0	0	0	0
Bacteria	Fusobacteriota	Fusobacteriia	Fusobacteriales	Leptotrichiaceae		unclassified_f_Leptotrichiaceae	0	0	1	0	0	0	0	0	0	0	0
Bacteria	Bacteroidota	Bacteroidia	Bacteroidales	M2PB4-65 termite group		unclassified_f_M2PB4-65 termite group	1	1	1	1	1	1	1	0	0	1	1
Bacteria	Bacteroidota	Bacteroidia	Bacteroidales	Marinifilaceae		unclassified_f_Marinifilaceae	1	1	1	1	1	1	1	1	1	1	1
Archaea	Thermoplasmatota	Thermoplasmata	Methanomassiliicoccales	Methanomethylophilaceae		unclassified_f_Methanomethylophilaceae	0	0	0	0	0	0	1	0	0	0	0
Bacteria	Proteobacteria	Alphaproteobacteria	Rhizobiales	Methylopilaceae		unclassified_f_Methylopilaceae	0	0	0	1	0	0	0	0	0	0	0
Bacteria	Firmicutes	Clostridia	Oscillospirales	Oscillospiraceae		unclassified_f_Oscillospiraceae	1	1	1	1	1	1	1	1	0	1	1
Bacteria	Proteobacteria	Gammaproteobacteria	Burkholderiales	Oxalobacteraceae		unclassified_f_Oxalobacteraceae	1	1	1	1	1	1	1	0	0	1	1
Bacteria	Bacteroidota	Bacteroidia	Bacteroidales	Paludibacteraceae		unclassified_f_Paludibacteraceae	1	1	1	1	1	1	1	0	0	1	1
Bacteria	Firmicutes	Clostridia	Peptostreptococcales-Tissierellales	Peptostreptococcaceae		unclassified_f_Peptostreptococcaceae	0	1	1	1	1	1	1	0	0	0	0
Bacteria	Bacteroidota	Bacteroidia	Bacteroidales	Prevotellaceae		unclassified_f_Prevotellaceae	0	0	0	1	0	0	0	0	0	0	0
Bacteria	Actinobacteriota	Actinobacteria	Micrococcales	Promicromonosporaceae		unclassified_f_Promicromonosporaceae	0	0	0	0	0	0	1	0	0	0	0
Bacteria	Actinobacteriota	Actinobacteria	Propionibacteriales	Propionibacteriaceae		unclassified_f_Propionibacteriaceae	0	0	0	0	0	1	1	0	0	0	0
Bacteria	Proteobacteria	Gammaproteobacteria	Pseudomonadales	Pseudomonadaceae		unclassified_f_Pseudomonadaceae	1	0	1	1	1	1	1	0	0	1	0
Bacteria	Proteobacteria	Alphaproteobacteria	Rhizobiales	Rhizobiaceae		unclassified_f_Rhizobiaceae	0	0	0	1	1	1	1	1	0	0	0
Bacteria	Bacteroidota	Bacteroidia	Bacteroidales	Rikenellaceae		unclassified_f_Rikenellaceae	1	1	1	1	1	1	1	0	0	1	1
Bacteria	Firmicutes	Clostridia	Oscillospirales	Ruminococcaceae		unclassified_f_Ruminococcaceae	1	1	1	1	1	1	1	1	1	1	1
Bacteria	Patescibacteria	Saccharimonadia	Saccharimonadales	Saccharimonadaceae		unclassified_f_Saccharimonadaceae	0	0	1	0	0	0	0	0	0	0	0
Bacteria	Proteobacteria	Alphaproteobacteria	Sphingomonadales	Sphingomonadaceae		unclassified_f_Sphingomonadaceae	0	0	0	1	1	1	1	0	0	0	0
Bacteria	Firmicutes	Syntrophomonadia	Syntrophomonadales	Syntrophomonadaceae		unclassified_f_Syntrophomonadaceae	1	1	1	1	1	1	1	0	0	1	0
Bacteria	Bacteroidota	Bacteroidia	Bacteroidales	Tannerellaceae		unclassified_f_Tannerellaceae	1	1	1	1	1	1	1	1	1	1	1
Bacteria	Firmicutes	Clostridia	Oscillospirales	UCG-010		unclassified_f_UCG-010	0	0	0	0	0	1	1	0	0	0	0
Bacteria	Bacteroidota	Bacteroidia	Bacteroidales	vadinHA21		unclassified_f_vadinHA21	1	0	1	0	0	0	0	0	0	1	0
Bacteria	Proteobacteria	Gammaproteobacteria	Enterobacterales	Yersiniaceae		unclassified_f_Yersiniaceae	0	1	1	1	1	1	1	1	1	1	1
Bacteria	Bacteroidota	Bacteroidia	Bacteroidales			unclassified_o_Bacteroidales	1	1	1	1	1	1	1	1	1	1	1
Bacteria	Proteobacteria	Gammaproteobacteria	Burkholderiales			unclassified_o_Burkholderiales	0	0	0	0	0	1	1	1	0	1	1
Bacteria	Firmicutes	Clostridia	Clostridia UCG-014			unclassified_o_Clostridia UCG-014	0	1	1	1	1	1	1	0	0	0	0
Bacteria	Firmicutes	Clostridia	Clostridia vadinBB60 group			unclassified_o_Clostridia vadinBB60 group	1	0	1	0	1	1	1	0	0	1	1
Bacteria	Desulfobacterota	Desulfobacteria	Desulfobacterales			unclassified_o_Desulfobacterales	1	1	1	1	0	0	0	1	1	1	1
Bacteria	Desulfobacterota	Desulfovibrionia	Desulfovibrionales			unclassified_o_Desulfovibrionales	1	1	1	1	1	1	1	1	0	1	1
Bacteria	Firmicutes	Incertae Sedis_2	DTU014			unclassified_o_DTU014	0	0	0	0	0	1	1	0	0	0	0
Bacteria	Proteobacteria	Gammaproteobacteria	Enterobacterales			unclassified_o_Enterobacterales	1	1	1	1	1	1	1	1	1	1	1
Bacteria	Cyanobacteria	Vampirivibrionia	Gastranaerophilales			unclassified_o_Gastranaerophilales	1	0	1	0	1	1	1	1	0	1	0
Bacteria	Patescibacteria	Gracilibacteria	JGI 0000069-P22			unclassified_o_JGI 0000069-P22	0	1	1	1	0	0	0	0	0	0	0
Bacteria	Firmicutes	Clostridia	Lachnospirales			unclassified_o_Lachnospirales	1	1	1	1	1	1	1	1	0	1	1
Bacteria	Firmicutes	Bacilli	Lactobacillales			unclassified_o_Lactobacillales	1	1	1	1	1	1	1	0	1	1	1
Bacteria	Actinobacteriota	Actinobacteria	Micrococcales			unclassified_o_Micrococcales	1	1	1	1	1	1	1	0	0	1	1
Bacteria	Firmicutes	Clostridia	Oscillospirales			unclassified_o_Oscillospirales	1	1	1	1	1	1	1	1	1	1	1
Bacteria	Firmicutes	Clostridia	Peptostreptococcales-Tissierellales			unclassified_o_Peptostreptococcales-Tissierellales	1	1	1	1	1	1	1	0	0	1	1
Bacteria	Firmicutes	Bacilli	RF39			unclassified_o_RF39	1	1	1	1	1	1	1	0	0	1	1
Bacteria	Firmicutes	Bacilli	RsaHf231			unclassified_o_RsaHf231	1	0	1	0	1	1	1	0	0	1	1
Bacteria	Patescibacteria	Saccharimonadia	Saccharimonadales			unclassified_o_Saccharimonadales	0	0	0	0	0	0	1	0	0	0	0
Bacteria	Verrucomicrobiota	Verrucomicrobiae	Verrucomicrobiales			unclassified_o_Verrucomicrobiales	1	1	1	1	1	1	1	1	0	1	1
Bacteria	Actinobacteriota					unclassified_p_Actinobacteriota	0	0	0	1	0	0	0	0	0	0	0
Bacteria	Desulfobacterota					unclassified_p_Desulfobacterota	1	1	1	1	1	1	1	1	0	1	1
Bacteria	Firmicutes					unclassified_p_Firmicutes	1	1	1	1	1	1	1	1	1	1	1
Bacteria	Proteobacteria					unclassified_p_Proteobacteria	0	0	0	0	0	0	0	0	1	0	0
Bacteria	Rs-K70 termite group					unclassified_p_Rs-K70 termite group	1	1	1	1	1	1	1	1	1	1	1

## Sheet: A1_Presence_Genus(last-taxa)
domain	phylum	class	order	family	genus	last	Bge_H_rV1	Bge_H_rB	Bge_F_rV1	Bge_F_rB
Bacteria	Firmicutes	Clostridia	Peptostreptococcales-Tissierellales	Anaerovoracaceae	[Eubacterium] brachy group	g_[Eubacterium] brachy group	1	1	1	1
Bacteria	Firmicutes	Clostridia	Peptostreptococcales-Tissierellales	Anaerovoracaceae	[Eubacterium] nodatum group	g_[Eubacterium] nodatum group	0	0	1	0
Bacteria	Proteobacteria	Alphaproteobacteria	Acetobacterales	Acetobacteraceae	Acetobacter	g_Acetobacter	0	1	0	0
Bacteria	Proteobacteria	Gammaproteobacteria	Burkholderiales	Alcaligenaceae	Achromobacter	g_Achromobacter	0	1	0	1
Bacteria	Proteobacteria	Gammaproteobacteria	Pseudomonadales	Moraxellaceae	Acinetobacter	g_Acinetobacter	0	1	1	1
Bacteria	Actinobacteriota	Actinobacteria	Actinomycetales	Actinomycetaceae	Actinomyces	g_Actinomyces	0	0	1	1
Bacteria	Verrucomicrobiota	Verrucomicrobiae	Verrucomicrobiales	Akkermansiaceae	Akkermansia	g_Akkermansia	0	1	1	0
Bacteria	Bacteroidota	Bacteroidia	Bacteroidales	Rikenellaceae	Alistipes	g_Alistipes	1	1	1	1
Bacteria	Proteobacteria	Alphaproteobacteria	Rhizobiales	Rhizobiaceae	Allorhizobium-Neorhizobium-Pararhizobium-Rhizobium	g_Allorhizobium-Neorhizobium-Pararhizobium-Rhizobium	0	1	0	1
Bacteria	Firmicutes	Clostridia	Eubacteriales	Anaerofustaceae	Anaerofustis	g_Anaerofustis	1	1	1	1
Bacteria	Firmicutes	Bacilli	Bacillales	Bacillaceae	Bacillus	g_Bacillus	0	1	1	1
Bacteria	Bacteroidota	Bacteroidia	Bacteroidales	Bacteroidaceae	Bacteroides	g_Bacteroides	1	1	1	1
Bacteria	Proteobacteria	Alphaproteobacteria	Rhizobiales	Beijerinckiaceae	Bosea	g_Bosea	0	0	0	1
Bacteria	Actinobacteriota	Actinobacteria	Micrococcales	Dermabacteraceae	Brachybacterium	g_Brachybacterium	0	0	0	1
Bacteria	Firmicutes	Bacilli	Brevibacillales	Brevibacillaceae	Brevibacillus	g_Brevibacillus	0	0	0	1
Bacteria	Proteobacteria	Alphaproteobacteria	Caulobacterales	Caulobacteraceae	Brevundimonas	g_Brevundimonas	0	0	0	1
Bacteria	Firmicutes	Bacilli	Erysipelotrichales	Erysipelotrichaceae	Breznakia	g_Breznakia	1	1	1	1
Bacteria	Firmicutes	Clostridia	Oscillospirales	Butyricicoccaceae	Butyricicoccus	g_Butyricicoccus	1	1	1	1
Bacteria	Campilobacterota	Campylobacteria	Campylobacterales	Campylobacteraceae	Campylobacter	g_Campylobacter	0	0	1	1
Bacteria	Patescibacteria	Saccharimonadia	Saccharimonadales	Saccharimonadaceae	Candidatus Saccharimonas	g_Candidatus Saccharimonas	1	1	1	1
Bacteria	Firmicutes	Clostridia	Oscillospirales	Ruminococcaceae	Candidatus Soleaferrea	g_Candidatus Soleaferrea	1	1	1	1
Bacteria	Bacteroidota	Bacteroidia	Bacteroidales	Dysgonomonadaceae	Candidatus Symbiothrix	g_Candidatus Symbiothrix	1	1	1	1
Bacteria	Synergistota	Synergistia	Synergistales	Synergistaceae	Candidatus Tammella	g_Candidatus Tammella	1	1	1	1
Bacteria	Bacteroidota	Bacteroidia	Flavobacteriales	Flavobacteriaceae	Capnocytophaga	g_Capnocytophaga	0	0	1	1
Bacteria	Firmicutes	Clostridia	Christensenellales	Christensenellaceae	Christensenellaceae R-7 group	g_Christensenellaceae R-7 group	1	1	1	1
Bacteria	Firmicutes	Clostridia	Oscillospirales	Oscillospiraceae	Colidextribacter	g_Colidextribacter	0	1	0	1
Bacteria	Actinobacteriota	Actinobacteria	Corynebacteriales	Corynebacteriaceae	Corynebacterium	g_Corynebacterium	0	0	1	1
Bacteria	Proteobacteria	Gammaproteobacteria	Burkholderiales	Burkholderiaceae	Cupriavidus	g_Cupriavidus	0	0	1	0
Bacteria	Actinobacteriota	Actinobacteria	Propionibacteriales	Propionibacteriaceae	Cutibacterium	g_Cutibacterium	0	0	1	0
Bacteria	Proteobacteria	Gammaproteobacteria	Burkholderiales	Comamonadaceae	Delftia	g_Delftia	0	1	1	1
Bacteria	Desulfobacterota	Desulfobulbia	Desulfobulbales	Desulfobulbaceae	Desulfobulbus	g_Desulfobulbus	0	0	0	1
Bacteria	Desulfobacterota	Desulfovibrionia	Desulfovibrionales	Desulfovibrionaceae	Desulfovibrio	g_Desulfovibrio	1	1	1	1
Bacteria	Proteobacteria	Alphaproteobacteria	Rhizobiales	Devosiaceae	Devosia	g_Devosia	0	0	0	1
Bacteria	Firmicutes	Negativicutes	Veillonellales-Selenomonadales	Veillonellaceae	Dialister	g_Dialister	0	0	1	0
Bacteria	Bacteroidota	Bacteroidia	Bacteroidales	Dysgonomonadaceae	Dysgonomonas	g_Dysgonomonas	1	1	1	1
Bacteria	Proteobacteria	Gammaproteobacteria	Burkholderiales	Neisseriaceae	Eikenella	g_Eikenella	0	0	1	1
Bacteria	Bacteroidota	Bacteroidia	Flavobacteriales	Weeksellaceae	Elizabethkingia	g_Elizabethkingia	0	0	1	1
Bacteria	Elusimicrobiota	Elusimicrobia	Elusimicrobiales	Elusimicrobiaceae	Elusimicrobium	g_Elusimicrobium	1	0	1	0
Bacteria	Elusimicrobiota	Endomicrobia	Endomicrobiales	Endomicrobiaceae	Endomicrobium	g_Endomicrobium	1	0	1	0
Bacteria	Firmicutes	Bacilli	Lactobacillales	Enterococcaceae	Enterococcus	g_Enterococcus	1	1	1	1
Bacteria	Firmicutes	Bacilli	Erysipelotrichales	Erysipelatoclostridiaceae	Erysipelatoclostridium	g_Erysipelatoclostridium	1	1	1	1
Bacteria	Proteobacteria	Gammaproteobacteria	Enterobacterales	Enterobacteriaceae	Escherichia-Shigella	g_Escherichia-Shigella	1	1	0	1
Bacteria	Bacteroidota	Bacteroidia	Bacteroidales	Paludibacteraceae	F0058	g_F0058	0	0	1	1
Bacteria	Firmicutes	Clostridia	Peptostreptococcales-Tissierellales	Peptostreptococcaceae	Filifactor	g_Filifactor	0	0	1	1
Bacteria	Synergistota	Synergistia	Synergistales	Synergistaceae	Fretibacterium	g_Fretibacterium	1	0	1	1
Bacteria	Fusobacteriota	Fusobacteriia	Fusobacteriales	Fusobacteriaceae	Fusobacterium	g_Fusobacterium	1	1	1	1
Bacteria	Actinobacteriota	Actinobacteria	Micrococcales	Micrococcaceae	Glutamicibacter	g_Glutamicibacter	0	0	1	0
Bacteria	Firmicutes	Clostridia	Oscillospirales	Ruminococcaceae	Harryflintia	g_Harryflintia	1	1	1	1
Bacteria	Firmicutes	Clostridia	Oscillospirales		Hydrogenoanaerobacterium	g_Hydrogenoanaerobacterium	1	1	1	1
Bacteria	Firmicutes	Clostridia	Oscillospirales	Oscillospiraceae	Intestinimonas	g_Intestinimonas	1	1	1	1
Bacteria	Proteobacteria	Gammaproteobacteria	Burkholderiales	Neisseriaceae	Kingella	g_Kingella	0	0	0	1
Bacteria	Firmicutes	Bacilli	Lactobacillales	Lactobacillaceae	Lactobacillus	g_Lactobacillus	0	1	1	0
Bacteria	Fusobacteriota	Fusobacteriia	Fusobacteriales	Leptotrichiaceae	Leptotrichia	g_Leptotrichia	0	0	1	1
Bacteria	Verrucomicrobiota	Verrucomicrobiae	Verrucomicrobiales	Rubritaleaceae	Luteolibacter	g_Luteolibacter	0	0	0	1
Bacteria	Firmicutes	Bacilli	Bacillales	Planococcaceae	Lysinibacillus	g_Lysinibacillus	0	0	0	1
Bacteria	Proteobacteria	Gammaproteobacteria	Xanthomonadales	Xanthomonadaceae	Lysobacter	g_Lysobacter	0	0	0	1
Bacteria	Proteobacteria	Alphaproteobacteria	Rhizobiales	Beijerinckiaceae	Methylobacterium-Methylorubrum	g_Methylobacterium-Methylorubrum	0	0	0	1
Bacteria	Deferribacterota	Deferribacteres	Deferribacterales	Deferribacteraceae	Mucispirillum	g_Mucispirillum	1	1	1	1
Bacteria	Proteobacteria	Gammaproteobacteria	Burkholderiales	Neisseriaceae	Neisseria	g_Neisseria	0	0	1	1
Bacteria	Proteobacteria	Alphaproteobacteria	Rhizobiales	Rhizobiaceae	Ochrobactrum	g_Ochrobactrum	0	0	1	1
Bacteria	Bacteroidota	Bacteroidia	Bacteroidales	Marinifilaceae	Odoribacter	g_Odoribacter	1	1	1	1
Bacteria	Actinobacteriota	Coriobacteriia	Coriobacteriales	Atopobiaceae	Olsenella	g_Olsenella	0	0	1	0
Bacteria	Proteobacteria	Gammaproteobacteria	Burkholderiales	Oxalobacteraceae	Oxalobacter	g_Oxalobacter	1	1	1	1
Bacteria	Bacteroidota	Bacteroidia	Bacteroidales	Paludibacteraceae	Paludibacter	g_Paludibacter	1	1	1	1
Bacteria	Firmicutes	Clostridia	Oscillospirales	Ruminococcaceae	Paludicola	g_Paludicola	1	1	1	1
Bacteria	Bacteroidota	Bacteroidia	Bacteroidales	Tannerellaceae	Parabacteroides	g_Parabacteroides	1	1	1	1
Bacteria	Firmicutes	Clostridia	Peptostreptococcales-Tissierellales		Parvimonas	g_Parvimonas	0	0	1	1
Bacteria	Firmicutes	Bacilli	Lactobacillales	Lactobacillaceae	Pediococcus	g_Pediococcus	0	0	0	1
Bacteria	Firmicutes	Clostridia	Peptostreptococcales-Tissierellales	Peptostreptococcaceae	Peptostreptococcus	g_Peptostreptococcus	0	0	1	0
Bacteria	Firmicutes	Negativicutes	Acidaminococcales	Acidaminococcaceae	Phascolarctobacterium	g_Phascolarctobacterium	0	0	0	1
Bacteria	Proteobacteria	Gammaproteobacteria	Enterobacterales	Enterobacteriaceae	Pluralibacter	g_Pluralibacter	0	1	0	1
Bacteria	Bacteroidota	Bacteroidia	Bacteroidales	Porphyromonadaceae	Porphyromonas	g_Porphyromonas	0	0	1	1
Bacteria	Bacteroidota	Bacteroidia	Bacteroidales	Prevotellaceae	Prevotella	g_Prevotella	0	0	1	1
Bacteria	Proteobacteria	Gammaproteobacteria	Pseudomonadales	Pseudomonadaceae	Pseudomonas	g_Pseudomonas	1	1	1	1
Bacteria	Proteobacteria	Gammaproteobacteria	Xanthomonadales	Xanthomonadaceae	Pseudoxanthomonas	g_Pseudoxanthomonas	0	0	0	1
Bacteria	Proteobacteria	Gammaproteobacteria	Burkholderiales	Burkholderiaceae	Ralstonia	g_Ralstonia	1	1	1	1
Bacteria	Actinobacteriota	Coriobacteriia	Coriobacteriales	Coriobacteriales Incertae Sedis	Raoultibacter	g_Raoultibacter	1	1	1	1
Bacteria	Proteobacteria	Alphaproteobacteria	Rhizobiales	Xanthobacteraceae	Rhodopseudomonas	g_Rhodopseudomonas	0	0	0	1
Bacteria	Firmicutes	Clostridia	Lachnospirales	Lachnospiraceae	Robinsoniella	g_Robinsoniella	1	1	1	1
Bacteria	Firmicutes	Clostridia	Peptostreptococcales-Tissierellales	Peptostreptococcaceae	Romboutsia	g_Romboutsia	0	0	1	1
Bacteria	Proteobacteria	Alphaproteobacteria	Acetobacterales	Acetobacteraceae	Roseomonas	g_Roseomonas	0	0	0	1
Bacteria	Actinobacteriota	Actinobacteria	Micrococcales	Micrococcaceae	Rothia	g_Rothia	0	0	1	1
Bacteria	Bacteroidota	Bacteroidia	Bacteroidales	Marinifilaceae	Sanguibacteroides	g_Sanguibacteroides	0	0	1	0
Bacteria	Proteobacteria	Gammaproteobacteria	Enterobacterales	Yersiniaceae	Serratia	g_Serratia	0	1	0	1
Bacteria	Bacteroidota	Bacteroidia	Sphingobacteriales	Sphingobacteriaceae	Sphingobacterium	g_Sphingobacterium	0	1	0	1
Bacteria	Proteobacteria	Alphaproteobacteria	Sphingomonadales	Sphingomonadaceae	Sphingobium	g_Sphingobium	0	0	0	1
Bacteria	Proteobacteria	Alphaproteobacteria	Sphingomonadales	Sphingomonadaceae	Sphingomonas	g_Sphingomonas	0	1	0	1
Bacteria	Firmicutes	Bacilli	Staphylococcales	Staphylococcaceae	Staphylococcus	g_Staphylococcus	0	0	0	1
Bacteria	Proteobacteria	Gammaproteobacteria	Xanthomonadales	Xanthomonadaceae	Stenotrophomonas	g_Stenotrophomonas	0	1	1	1
Bacteria	Firmicutes	Bacilli	Lactobacillales	Streptococcaceae	Streptococcus	g_Streptococcus	0	0	1	1
Bacteria	Bacteroidota	Bacteroidia	Bacteroidales	Tannerellaceae	Tannerella	g_Tannerella	1	1	1	1
Bacteria	Spirochaetota	Spirochaetia	Spirochaetales	Spirochaetaceae	Treponema	g_Treponema	0	0	1	1
Bacteria	Firmicutes	Clostridia	Lachnospirales	Lachnospiraceae	Tuzzerella	g_Tuzzerella	0	1	0	1
Bacteria	Firmicutes	Clostridia	Oscillospirales	Butyricicoccaceae	UCG-009	g_UCG-009	1	1	1	1
Bacteria	Firmicutes	Negativicutes	Veillonellales-Selenomonadales	Veillonellaceae	Veillonella	g_Veillonella	0	0	1	1
Bacteria	Firmicutes	Bacilli	Lactobacillales	Leuconostocaceae	Weissella	g_Weissella	0	0	1	1
Bacteria	Firmicutes	Bacilli				unclassified_c_Bacilli	0	0	1	1
Bacteria	Bacteroidota	Bacteroidia				unclassified_c_Bacteroidia	1	1	1	1
Bacteria	Firmicutes	Clostridia				unclassified_c_Clostridia	1	1	1	1
Bacteria	Proteobacteria	Gammaproteobacteria				unclassified_c_Gammaproteobacteria	1	1	1	1
Bacteria	Firmicutes	Negativicutes				unclassified_c_Negativicutes	1	1	1	1
Bacteria	Planctomycetota	vadinHA49				unclassified_c_vadinHA49	1	1	1	1
Bacteria	Verrucomicrobiota	Verrucomicrobiae				unclassified_c_Verrucomicrobiae	1	0	1	0
Bacteria	Proteobacteria	Alphaproteobacteria	Acetobacterales	Acetobacteraceae		unclassified_f_Acetobacteraceae	1	0	1	1
Bacteria	Proteobacteria	Gammaproteobacteria	Burkholderiales	Alcaligenaceae		unclassified_f_Alcaligenaceae	0	0	0	1
Bacteria	Firmicutes	Clostridia	Peptostreptococcales-Tissierellales	Anaerovoracaceae		unclassified_f_Anaerovoracaceae	1	1	1	1
Bacteria	Firmicutes	Bacilli	Bacillales	Bacillaceae		unclassified_f_Bacillaceae	0	1	0	0
Bacteria	Firmicutes	Clostridia	Clostridiales	Clostridiaceae		unclassified_f_Clostridiaceae	0	0	0	1
Bacteria	Bacteroidota	Bacteroidia	Bacteroidales	CR-115		unclassified_f_CR-115	1	1	1	1
Bacteria	Desulfobacterota	Desulfovibrionia	Desulfovibrionales	Desulfovibrionaceae		unclassified_f_Desulfovibrionaceae	1	1	1	1
Bacteria	Bacteroidota	Bacteroidia	Bacteroidales	Dysgonomonadaceae		unclassified_f_Dysgonomonadaceae	1	1	1	1
Bacteria	Proteobacteria	Gammaproteobacteria	Enterobacterales	Enterobacteriaceae		unclassified_f_Enterobacteriaceae	1	1	1	1
Bacteria	Firmicutes	Bacilli	Lactobacillales	Enterococcaceae		unclassified_f_Enterococcaceae	1	0	1	1
Bacteria	Firmicutes	Bacilli	Erysipelotrichales	Erysipelatoclostridiaceae		unclassified_f_Erysipelatoclostridiaceae	0	1	1	0
Bacteria	Firmicutes	Bacilli	Erysipelotrichales	Erysipelotrichaceae		unclassified_f_Erysipelotrichaceae	1	0	1	0
Bacteria	Bacteroidota	Bacteroidia	Flavobacteriales	Flavobacteriaceae		unclassified_f_Flavobacteriaceae	0	0	0	1
Bacteria	Fusobacteriota	Fusobacteriia	Fusobacteriales	Fusobacteriaceae		unclassified_f_Fusobacteriaceae	1	1	1	1
Bacteria	Firmicutes	Clostridia	Lachnospirales	Lachnospiraceae		unclassified_f_Lachnospiraceae	1	1	1	1
Bacteria	Firmicutes	Bacilli	Lactobacillales	Lactobacillaceae		unclassified_f_Lactobacillaceae	0	1	0	1
Bacteria	Fusobacteriota	Fusobacteriia	Fusobacteriales	Leptotrichiaceae		unclassified_f_Leptotrichiaceae	0	0	1	0
Bacteria	Bacteroidota	Bacteroidia	Bacteroidales	M2PB4-65 termite group		unclassified_f_M2PB4-65 termite group	1	1	1	1
Bacteria	Bacteroidota	Bacteroidia	Bacteroidales	Marinifilaceae		unclassified_f_Marinifilaceae	1	1	1	1
Bacteria	Proteobacteria	Alphaproteobacteria	Rhizobiales	Methylopilaceae		unclassified_f_Methylopilaceae	0	0	0	1
Bacteria	Firmicutes	Clostridia	Oscillospirales	Oscillospiraceae		unclassified_f_Oscillospiraceae	1	1	1	1
Bacteria	Proteobacteria	Gammaproteobacteria	Burkholderiales	Oxalobacteraceae		unclassified_f_Oxalobacteraceae	1	1	1	1
Bacteria	Bacteroidota	Bacteroidia	Bacteroidales	Paludibacteraceae		unclassified_f_Paludibacteraceae	1	1	1	1
Bacteria	Firmicutes	Clostridia	Peptostreptococcales-Tissierellales	Peptostreptococcaceae		unclassified_f_Peptostreptococcaceae	0	1	1	1
Bacteria	Bacteroidota	Bacteroidia	Bacteroidales	Prevotellaceae		unclassified_f_Prevotellaceae	0	0	0	1
Bacteria	Proteobacteria	Gammaproteobacteria	Pseudomonadales	Pseudomonadaceae		unclassified_f_Pseudomonadaceae	1	0	1	1
Bacteria	Proteobacteria	Alphaproteobacteria	Rhizobiales	Rhizobiaceae		unclassified_f_Rhizobiaceae	0	0	0	1
Bacteria	Bacteroidota	Bacteroidia	Bacteroidales	Rikenellaceae		unclassified_f_Rikenellaceae	1	1	1	1
Bacteria	Firmicutes	Clostridia	Oscillospirales	Ruminococcaceae		unclassified_f_Ruminococcaceae	1	1	1	1
Bacteria	Patescibacteria	Saccharimonadia	Saccharimonadales	Saccharimonadaceae		unclassified_f_Saccharimonadaceae	0	0	1	0
Bacteria	Proteobacteria	Alphaproteobacteria	Sphingomonadales	Sphingomonadaceae		unclassified_f_Sphingomonadaceae	0	0	0	1
Bacteria	Firmicutes	Syntrophomonadia	Syntrophomonadales	Syntrophomonadaceae		unclassified_f_Syntrophomonadaceae	1	1	1	1
Bacteria	Bacteroidota	Bacteroidia	Bacteroidales	Tannerellaceae		unclassified_f_Tannerellaceae	1	1	1	1
Bacteria	Bacteroidota	Bacteroidia	Bacteroidales	vadinHA21		unclassified_f_vadinHA21	1	0	1	0
Bacteria	Proteobacteria	Gammaproteobacteria	Enterobacterales	Yersiniaceae		unclassified_f_Yersiniaceae	0	1	1	1
Bacteria	Bacteroidota	Bacteroidia	Bacteroidales			unclassified_o_Bacteroidales	1	1	1	1
Bacteria	Firmicutes	Clostridia	Clostridia UCG-014			unclassified_o_Clostridia UCG-014	0	1	1	1
Bacteria	Firmicutes	Clostridia	Clostridia vadinBB60 group			unclassified_o_Clostridia vadinBB60 group	1	0	1	0
Bacteria	Desulfobacterota	Desulfobacteria	Desulfobacterales			unclassified_o_Desulfobacterales	1	1	1	1
Bacteria	Desulfobacterota	Desulfovibrionia	Desulfovibrionales			unclassified_o_Desulfovibrionales	1	1	1	1
Bacteria	Proteobacteria	Gammaproteobacteria	Enterobacterales			unclassified_o_Enterobacterales	1	1	1	1
Bacteria	Cyanobacteria	Vampirivibrionia	Gastranaerophilales			unclassified_o_Gastranaerophilales	1	0	1	0
Bacteria	Patescibacteria	Gracilibacteria	JGI 0000069-P22			unclassified_o_JGI 0000069-P22	0	1	1	1
Bacteria	Firmicutes	Clostridia	Lachnospirales			unclassified_o_Lachnospirales	1	1	1	1
Bacteria	Firmicutes	Bacilli	Lactobacillales			unclassified_o_Lactobacillales	1	1	1	1
Bacteria	Actinobacteriota	Actinobacteria	Micrococcales			unclassified_o_Micrococcales	1	1	1	1
Bacteria	Firmicutes	Clostridia	Oscillospirales			unclassified_o_Oscillospirales	1	1	1	1
Bacteria	Firmicutes	Clostridia	Peptostreptococcales-Tissierellales			unclassified_o_Peptostreptococcales-Tissierellales	1	1	1	1
Bacteria	Firmicutes	Bacilli	RF39			unclassified_o_RF39	1	1	1	1
Bacteria	Firmicutes	Bacilli	RsaHf231			unclassified_o_RsaHf231	1	0	1	0
Bacteria	Verrucomicrobiota	Verrucomicrobiae	Verrucomicrobiales			unclassified_o_Verrucomicrobiales	1	1	1	1
Bacteria	Actinobacteriota					unclassified_p_Actinobacteriota	0	0	0	1
Bacteria	Desulfobacterota					unclassified_p_Desulfobacterota	1	1	1	1
Bacteria	Firmicutes					unclassified_p_Firmicutes	1	1	1	1
Bacteria	Rs-K70 termite group					unclassified_p_Rs-K70 termite group	1	1	1	1

## Sheet: A2_Presence_Genus(last-taxa)
domain	phylum	class	order	family	genus	last	Bge_H_rV1	Bge_H_GF_rV1	Bge_H_GF_rV2
Bacteria	Firmicutes	Clostridia	Peptostreptococcales-Tissierellales	Anaerovoracaceae	[Eubacterium] brachy group	g_[Eubacterium] brachy group	1	0	0
Bacteria	Proteobacteria	Gammaproteobacteria	Burkholderiales	Alcaligenaceae	Achromobacter	g_Achromobacter	0	1	0
Bacteria	Proteobacteria	Gammaproteobacteria	Burkholderiales	Comamonadaceae	Acidovorax	g_Acidovorax	0	1	1
Bacteria	Proteobacteria	Gammaproteobacteria	Pseudomonadales	Moraxellaceae	Acinetobacter	g_Acinetobacter	0	1	0
Bacteria	Verrucomicrobiota	Verrucomicrobiae	Verrucomicrobiales	Akkermansiaceae	Akkermansia	g_Akkermansia	0	1	1
Bacteria	Bacteroidota	Bacteroidia	Bacteroidales	Rikenellaceae	Alistipes	g_Alistipes	1	0	1
Bacteria	Proteobacteria	Alphaproteobacteria	Rhizobiales	Rhizobiaceae	Allorhizobium-Neorhizobium-Pararhizobium-Rhizobium	g_Allorhizobium-Neorhizobium-Pararhizobium-Rhizobium	0	1	1
Bacteria	Firmicutes	Clostridia	Eubacteriales	Anaerofustaceae	Anaerofustis	g_Anaerofustis	1	0	0
Bacteria	Proteobacteria	Gammaproteobacteria	Burkholderiales	Comamonadaceae	Aquabacterium	g_Aquabacterium	0	1	0
Bacteria	Firmicutes	Bacilli	Bacillales	Bacillaceae	Bacillus	g_Bacillus	0	0	1
Bacteria	Bacteroidota	Bacteroidia	Bacteroidales	Bacteroidaceae	Bacteroides	g_Bacteroides	1	1	1
Bacteria	Actinobacteriota	Actinobacteria	Bifidobacteriales	Bifidobacteriaceae	Bifidobacterium	g_Bifidobacterium	0	0	1
Bacteria	Proteobacteria	Alphaproteobacteria	Caulobacterales	Caulobacteraceae	Brevundimonas	g_Brevundimonas	0	0	1
Bacteria	Firmicutes	Bacilli	Erysipelotrichales	Erysipelotrichaceae	Breznakia	g_Breznakia	1	1	1
Bacteria	Proteobacteria	Gammaproteobacteria	Burkholderiales	Burkholderiaceae	Burkholderia-Caballeronia-Paraburkholderia	g_Burkholderia-Caballeronia-Paraburkholderia	0	1	1
Bacteria	Firmicutes	Clostridia	Oscillospirales	Butyricicoccaceae	Butyricicoccus	g_Butyricicoccus	1	1	0
Bacteria	Patescibacteria	Saccharimonadia	Saccharimonadales	Saccharimonadaceae	Candidatus Saccharimonas	g_Candidatus Saccharimonas	1	0	0
Bacteria	Firmicutes	Clostridia	Oscillospirales	Ruminococcaceae	Candidatus Soleaferrea	g_Candidatus Soleaferrea	1	1	1
Bacteria	Bacteroidota	Bacteroidia	Bacteroidales	Dysgonomonadaceae	Candidatus Symbiothrix	g_Candidatus Symbiothrix	1	0	0
Bacteria	Synergistota	Synergistia	Synergistales	Synergistaceae	Candidatus Tammella	g_Candidatus Tammella	1	0	0
Bacteria	Bacteroidota	Bacteroidia	Flavobacteriales	Flavobacteriaceae	Capnocytophaga	g_Capnocytophaga	0	1	0
Bacteria	Proteobacteria	Alphaproteobacteria	Caulobacterales	Caulobacteraceae	Caulobacter	g_Caulobacter	0	1	0
Bacteria	Firmicutes	Clostridia	Christensenellales	Christensenellaceae	Christensenellaceae R-7 group	g_Christensenellaceae R-7 group	1	0	0
Bacteria	Actinobacteriota	Actinobacteria	Corynebacteriales	Corynebacteriaceae	Corynebacterium	g_Corynebacterium	0	1	0
Bacteria	Actinobacteriota	Actinobacteria	Propionibacteriales	Propionibacteriaceae	Cutibacterium	g_Cutibacterium	0	1	1
Bacteria	Proteobacteria	Gammaproteobacteria	Burkholderiales	Comamonadaceae	Delftia	g_Delftia	0	1	0
Bacteria	Desulfobacterota	Desulfovibrionia	Desulfovibrionales	Desulfovibrionaceae	Desulfovibrio	g_Desulfovibrio	1	1	1
Bacteria	Bacteroidota	Bacteroidia	Bacteroidales	Dysgonomonadaceae	Dysgonomonas	g_Dysgonomonas	1	1	1
Bacteria	Elusimicrobiota	Elusimicrobia	Elusimicrobiales	Elusimicrobiaceae	Elusimicrobium	g_Elusimicrobium	1	0	1
Bacteria	Elusimicrobiota	Endomicrobia	Endomicrobiales	Endomicrobiaceae	Endomicrobium	g_Endomicrobium	1	0	1
Bacteria	Firmicutes	Bacilli	Lactobacillales	Enterococcaceae	Enterococcus	g_Enterococcus	1	1	1
Bacteria	Firmicutes	Bacilli	Erysipelotrichales	Erysipelatoclostridiaceae	Erysipelatoclostridium	g_Erysipelatoclostridium	1	1	1
Bacteria	Proteobacteria	Gammaproteobacteria	Enterobacterales	Enterobacteriaceae	Escherichia-Shigella	g_Escherichia-Shigella	1	1	1
Bacteria	Synergistota	Synergistia	Synergistales	Synergistaceae	Fretibacterium	g_Fretibacterium	1	0	0
Bacteria	Fusobacteriota	Fusobacteriia	Fusobacteriales	Fusobacteriaceae	Fusobacterium	g_Fusobacterium	1	1	1
Bacteria	Firmicutes	Clostridia	Oscillospirales	Ruminococcaceae	Harryflintia	g_Harryflintia	1	0	0
Bacteria	Firmicutes	Clostridia	Oscillospirales		Hydrogenoanaerobacterium	g_Hydrogenoanaerobacterium	1	0	1
Bacteria	Firmicutes	Clostridia	Oscillospirales	Oscillospiraceae	Intestinimonas	g_Intestinimonas	1	0	0
Bacteria	Firmicutes	Clostridia	Lachnospirales	Lachnospiraceae	Lachnoclostridium	g_Lachnoclostridium	0	0	1
Bacteria	Firmicutes	Bacilli	Bacillales	Planococcaceae	Lysinibacillus	g_Lysinibacillus	0	1	0
Bacteria	Proteobacteria	Gammaproteobacteria	Burkholderiales	Oxalobacteraceae	Massilia	g_Massilia	0	1	0
Bacteria	Deferribacterota	Deferribacteres	Deferribacterales	Deferribacteraceae	Mucispirillum	g_Mucispirillum	1	1	1
Bacteria	Proteobacteria	Alphaproteobacteria	Rhizobiales	Rhizobiaceae	Ochrobactrum	g_Ochrobactrum	0	1	0
Bacteria	Bacteroidota	Bacteroidia	Bacteroidales	Marinifilaceae	Odoribacter	g_Odoribacter	1	1	1
Bacteria	Proteobacteria	Gammaproteobacteria	Burkholderiales	Oxalobacteraceae	Oxalobacter	g_Oxalobacter	1	0	0
Bacteria	Bacteroidota	Bacteroidia	Bacteroidales	Paludibacteraceae	Paludibacter	g_Paludibacter	1	1	1
Bacteria	Firmicutes	Clostridia	Oscillospirales	Ruminococcaceae	Paludicola	g_Paludicola	1	1	1
Bacteria	Bacteroidota	Bacteroidia	Bacteroidales	Tannerellaceae	Parabacteroides	g_Parabacteroides	1	0	1
Bacteria	Firmicutes	Negativicutes	Acidaminococcales	Acidaminococcaceae	Phascolarctobacterium	g_Phascolarctobacterium	0	0	1
Bacteria	Bacteroidota	Bacteroidia	Bacteroidales	Porphyromonadaceae	Porphyromonas	g_Porphyromonas	0	1	0
Bacteria	Bacteroidota	Bacteroidia	Cytophagales	Spirosomaceae	Pseudarcicella	g_Pseudarcicella	0	1	0
Bacteria	Proteobacteria	Gammaproteobacteria	Pseudomonadales	Pseudomonadaceae	Pseudomonas	g_Pseudomonas	1	1	1
Bacteria	Proteobacteria	Gammaproteobacteria	Burkholderiales	Burkholderiaceae	Ralstonia	g_Ralstonia	1	0	1
Bacteria	Actinobacteriota	Coriobacteriia	Coriobacteriales	Coriobacteriales Incertae Sedis	Raoultibacter	g_Raoultibacter	1	0	0
Bacteria	Proteobacteria	Alphaproteobacteria	Rhizobiales	Xanthobacteraceae	Rhodopseudomonas	g_Rhodopseudomonas	0	1	1
Bacteria	Firmicutes	Clostridia	Lachnospirales	Lachnospiraceae	Robinsoniella	g_Robinsoniella	1	0	1
Bacteria	Actinobacteriota	Coriobacteriia	Coriobacteriales	Eggerthellaceae	Senegalimassilia	g_Senegalimassilia	0	0	1
Bacteria	Proteobacteria	Gammaproteobacteria	Enterobacterales	Yersiniaceae	Serratia	g_Serratia	0	1	1
Bacteria	Bacteroidota	Bacteroidia	Sphingobacteriales	Sphingobacteriaceae	Sphingobacterium	g_Sphingobacterium	0	0	1
Bacteria	Proteobacteria	Alphaproteobacteria	Sphingomonadales	Sphingomonadaceae	Sphingobium	g_Sphingobium	0	1	1
Bacteria	Firmicutes	Bacilli	Staphylococcales	Staphylococcaceae	Staphylococcus	g_Staphylococcus	0	0	1
Bacteria	Proteobacteria	Gammaproteobacteria	Xanthomonadales	Xanthomonadaceae	Stenotrophomonas	g_Stenotrophomonas	0	1	1
Bacteria	Firmicutes	Bacilli	Lactobacillales	Streptococcaceae	Streptococcus	g_Streptococcus	0	1	1
Bacteria	Actinobacteriota	Actinobacteria	Streptomycetales	Streptomycetaceae	Streptomyces	g_Streptomyces	0	0	1
Bacteria	Proteobacteria	Gammaproteobacteria	Burkholderiales	Sutterellaceae	Sutterella	g_Sutterella	0	0	1
Bacteria	Bacteroidota	Bacteroidia	Bacteroidales	Tannerellaceae	Tannerella	g_Tannerella	1	0	1
Bacteria	Firmicutes	Clostridia	Oscillospirales	Butyricicoccaceae	UCG-009	g_UCG-009	1	1	0
Bacteria	Firmicutes	Negativicutes	Veillonellales-Selenomonadales	Veillonellaceae	Veillonella	g_Veillonella	0	0	1
Bacteria	Bacteroidota	Bacteroidia				unclassified_c_Bacteroidia	1	1	1
Bacteria	Firmicutes	Clostridia				unclassified_c_Clostridia	1	1	1
Bacteria	Proteobacteria	Gammaproteobacteria				unclassified_c_Gammaproteobacteria	1	0	1
Bacteria	Firmicutes	Negativicutes				unclassified_c_Negativicutes	1	1	0
Bacteria	Planctomycetota	vadinHA49				unclassified_c_vadinHA49	1	1	0
Bacteria	Verrucomicrobiota	Verrucomicrobiae				unclassified_c_Verrucomicrobiae	1	0	0
Bacteria	Proteobacteria	Alphaproteobacteria	Acetobacterales	Acetobacteraceae		unclassified_f_Acetobacteraceae	1	0	1
Bacteria	Firmicutes	Clostridia	Peptostreptococcales-Tissierellales	Anaerovoracaceae		unclassified_f_Anaerovoracaceae	1	0	0
Bacteria	Firmicutes	Bacilli	Bacillales	Bacillaceae		unclassified_f_Bacillaceae	0	1	1
Bacteria	Proteobacteria	Gammaproteobacteria	Burkholderiales	Comamonadaceae		unclassified_f_Comamonadaceae	0	1	0
Bacteria	Bacteroidota	Bacteroidia	Bacteroidales	CR-115		unclassified_f_CR-115	1	0	1
Bacteria	Desulfobacterota	Desulfovibrionia	Desulfovibrionales	Desulfovibrionaceae		unclassified_f_Desulfovibrionaceae	1	1	1
Bacteria	Bacteroidota	Bacteroidia	Bacteroidales	Dysgonomonadaceae		unclassified_f_Dysgonomonadaceae	1	1	1
Bacteria	Proteobacteria	Gammaproteobacteria	Enterobacterales	Enterobacteriaceae		unclassified_f_Enterobacteriaceae	1	1	1
Bacteria	Firmicutes	Bacilli	Lactobacillales	Enterococcaceae		unclassified_f_Enterococcaceae	1	0	1
Bacteria	Firmicutes	Bacilli	Erysipelotrichales	Erysipelotrichaceae		unclassified_f_Erysipelotrichaceae	1	0	0
Bacteria	Fusobacteriota	Fusobacteriia	Fusobacteriales	Fusobacteriaceae		unclassified_f_Fusobacteriaceae	1	0	0
Bacteria	Firmicutes	Clostridia	Lachnospirales	Lachnospiraceae		unclassified_f_Lachnospiraceae	1	1	1
Bacteria	Bacteroidota	Bacteroidia	Bacteroidales	M2PB4-65 termite group		unclassified_f_M2PB4-65 termite group	1	0	0
Bacteria	Bacteroidota	Bacteroidia	Bacteroidales	Marinifilaceae		unclassified_f_Marinifilaceae	1	1	1
Bacteria	Firmicutes	Clostridia	Oscillospirales	Oscillospiraceae		unclassified_f_Oscillospiraceae	1	1	0
Bacteria	Proteobacteria	Gammaproteobacteria	Burkholderiales	Oxalobacteraceae		unclassified_f_Oxalobacteraceae	1	0	0
Bacteria	Bacteroidota	Bacteroidia	Bacteroidales	Paludibacteraceae		unclassified_f_Paludibacteraceae	1	0	0
Bacteria	Proteobacteria	Gammaproteobacteria	Pseudomonadales	Pseudomonadaceae		unclassified_f_Pseudomonadaceae	1	0	0
Bacteria	Proteobacteria	Alphaproteobacteria	Rhizobiales	Rhizobiaceae		unclassified_f_Rhizobiaceae	0	1	0
Bacteria	Bacteroidota	Bacteroidia	Bacteroidales	Rikenellaceae		unclassified_f_Rikenellaceae	1	0	0
Bacteria	Firmicutes	Clostridia	Oscillospirales	Ruminococcaceae		unclassified_f_Ruminococcaceae	1	1	1
Bacteria	Firmicutes	Syntrophomonadia	Syntrophomonadales	Syntrophomonadaceae		unclassified_f_Syntrophomonadaceae	1	0	0
Bacteria	Bacteroidota	Bacteroidia	Bacteroidales	Tannerellaceae		unclassified_f_Tannerellaceae	1	1	1
Bacteria	Bacteroidota	Bacteroidia	Bacteroidales	vadinHA21		unclassified_f_vadinHA21	1	0	0
Bacteria	Proteobacteria	Gammaproteobacteria	Enterobacterales	Yersiniaceae		unclassified_f_Yersiniaceae	0	1	1
Bacteria	Bacteroidota	Bacteroidia	Bacteroidales			unclassified_o_Bacteroidales	1	1	1
Bacteria	Proteobacteria	Gammaproteobacteria	Burkholderiales			unclassified_o_Burkholderiales	0	1	0
Bacteria	Firmicutes	Clostridia	Clostridia vadinBB60 group			unclassified_o_Clostridia vadinBB60 group	1	0	0
Bacteria	Desulfobacterota	Desulfobacteria	Desulfobacterales			unclassified_o_Desulfobacterales	1	1	1
Bacteria	Desulfobacterota	Desulfovibrionia	Desulfovibrionales			unclassified_o_Desulfovibrionales	1	1	0
Bacteria	Proteobacteria	Gammaproteobacteria	Enterobacterales			unclassified_o_Enterobacterales	1	1	1
Bacteria	Cyanobacteria	Vampirivibrionia	Gastranaerophilales			unclassified_o_Gastranaerophilales	1	1	0
Bacteria	Firmicutes	Clostridia	Lachnospirales			unclassified_o_Lachnospirales	1	1	0
Bacteria	Firmicutes	Bacilli	Lactobacillales			unclassified_o_Lactobacillales	1	0	1
Bacteria	Actinobacteriota	Actinobacteria	Micrococcales			unclassified_o_Micrococcales	1	0	0
Bacteria	Firmicutes	Clostridia	Oscillospirales			unclassified_o_Oscillospirales	1	1	1
Bacteria	Firmicutes	Clostridia	Peptostreptococcales-Tissierellales			unclassified_o_Peptostreptococcales-Tissierellales	1	0	0
Bacteria	Firmicutes	Bacilli	RF39			unclassified_o_RF39	1	0	0
Bacteria	Firmicutes	Bacilli	RsaHf231			unclassified_o_RsaHf231	1	0	0
Bacteria	Verrucomicrobiota	Verrucomicrobiae	Verrucomicrobiales			unclassified_o_Verrucomicrobiales	1	1	0
Bacteria	Desulfobacterota					unclassified_p_Desulfobacterota	1	1	0
Bacteria	Firmicutes					unclassified_p_Firmicutes	1	1	1
Bacteria	Proteobacteria					unclassified_p_Proteobacteria	0	0	1
Bacteria	Rs-K70 termite group					unclassified_p_Rs-K70 termite group	1	1	1

## Sheet: A3_Presence_Genus(last-taxa)
domain	phylum	class	order	family	genus	last	Pam_F_rV2	Bor_F_rV2	Bge_F_rV2	Bge_F_rV1	Bge_F_rB
Bacteria	Firmicutes	Bacilli	Erysipelotrichales	Erysipelotrichaceae	[Anaerorhabdus] furcosa group	g_[Anaerorhabdus] furcosa group	1	1	1	0	0
Bacteria	Firmicutes	Clostridia	Peptostreptococcales-Tissierellales	Anaerovoracaceae	[Eubacterium] brachy group	g_[Eubacterium] brachy group	1	1	1	1	1
Bacteria	Firmicutes	Clostridia	Peptostreptococcales-Tissierellales	Anaerovoracaceae	[Eubacterium] nodatum group	g_[Eubacterium] nodatum group	0	0	0	1	0
Bacteria	Proteobacteria	Alphaproteobacteria	Acetobacterales	Acetobacteraceae	Acetobacter	g_Acetobacter	1	1	0	0	0
Bacteria	Firmicutes	Bacilli	Acholeplasmatales	Acholeplasmataceae	Acholeplasma	g_Acholeplasma	1	0	0	0	0
Bacteria	Proteobacteria	Gammaproteobacteria	Burkholderiales	Alcaligenaceae	Achromobacter	g_Achromobacter	1	1	1	0	1
Bacteria	Proteobacteria	Gammaproteobacteria	Pseudomonadales	Moraxellaceae	Acinetobacter	g_Acinetobacter	1	1	1	1	1
Bacteria	Actinobacteriota	Actinobacteria	Actinomycetales	Actinomycetaceae	Actinomyces	g_Actinomyces	0	0	0	1	1
Bacteria	Verrucomicrobiota	Verrucomicrobiae	Verrucomicrobiales	Akkermansiaceae	Akkermansia	g_Akkermansia	1	1	1	1	0
Bacteria	Bacteroidota	Bacteroidia	Bacteroidales	Rikenellaceae	Alistipes	g_Alistipes	1	1	1	1	1
Bacteria	Proteobacteria	Alphaproteobacteria	Rhizobiales	Rhizobiaceae	Allorhizobium-Neorhizobium-Pararhizobium-Rhizobium	g_Allorhizobium-Neorhizobium-Pararhizobium-Rhizobium	1	1	1	0	1
Bacteria	Firmicutes	Clostridia	Eubacteriales	Anaerofustaceae	Anaerofustis	g_Anaerofustis	1	1	1	1	1
Bacteria	Firmicutes	Bacilli	Bacillales	Bacillaceae	Bacillus	g_Bacillus	1	1	1	1	1
Bacteria	Bacteroidota	Bacteroidia	Bacteroidales	Bacteroidaceae	Bacteroides	g_Bacteroides	1	1	1	1	1
Bacteria	Actinobacteriota	Actinobacteria	Bifidobacteriales	Bifidobacteriaceae	Bifidobacterium	g_Bifidobacterium	0	1	0	0	0
Bacteria	Proteobacteria	Alphaproteobacteria	Rhizobiales	Beijerinckiaceae	Bosea	g_Bosea	1	0	0	0	1
Bacteria	Actinobacteriota	Actinobacteria	Micrococcales	Dermabacteraceae	Brachybacterium	g_Brachybacterium	1	0	0	0	1
Bacteria	Firmicutes	Bacilli	Brevibacillales	Brevibacillaceae	Brevibacillus	g_Brevibacillus	0	0	0	0	1
Bacteria	Proteobacteria	Alphaproteobacteria	Caulobacterales	Caulobacteraceae	Brevundimonas	g_Brevundimonas	1	1	1	0	1
Bacteria	Firmicutes	Bacilli	Erysipelotrichales	Erysipelotrichaceae	Breznakia	g_Breznakia	1	1	1	1	1
Bacteria	Firmicutes	Clostridia	Oscillospirales	Butyricicoccaceae	Butyricicoccus	g_Butyricicoccus	1	1	1	1	1
Bacteria	Campilobacterota	Campylobacteria	Campylobacterales	Campylobacteraceae	Campylobacter	g_Campylobacter	0	0	0	1	1
Bacteria	Firmicutes	Clostridia	Clostridiales	Clostridiaceae	Candidatus Arthromitus	g_Candidatus Arthromitus	1	1	0	0	0
Bacteria	Patescibacteria	Saccharimonadia	Saccharimonadales	Saccharimonadaceae	Candidatus Saccharimonas	g_Candidatus Saccharimonas	1	1	1	1	1
Bacteria	Firmicutes	Clostridia	Oscillospirales	Ruminococcaceae	Candidatus Soleaferrea	g_Candidatus Soleaferrea	1	1	1	1	1
Bacteria	Bacteroidota	Bacteroidia	Bacteroidales	Dysgonomonadaceae	Candidatus Symbiothrix	g_Candidatus Symbiothrix	0	0	0	1	1
Bacteria	Synergistota	Synergistia	Synergistales	Synergistaceae	Candidatus Tammella	g_Candidatus Tammella	0	1	1	1	1
Bacteria	Bacteroidota	Bacteroidia	Flavobacteriales	Flavobacteriaceae	Capnocytophaga	g_Capnocytophaga	0	0	0	1	1
Bacteria	Firmicutes	Clostridia	Christensenellales	Christensenellaceae	Christensenellaceae R-7 group	g_Christensenellaceae R-7 group	1	1	1	1	1
Bacteria	Bacteroidota	Bacteroidia	Flavobacteriales	Weeksellaceae	Chryseobacterium	g_Chryseobacterium	1	0	1	0	0
Bacteria	Firmicutes	Clostridia	Oscillospirales	Oscillospiraceae	Colidextribacter	g_Colidextribacter	0	0	0	0	1
Bacteria	Actinobacteriota	Actinobacteria	Corynebacteriales	Corynebacteriaceae	Corynebacterium	g_Corynebacterium	1	1	0	1	1
Bacteria	Proteobacteria	Gammaproteobacteria	Burkholderiales	Burkholderiaceae	Cupriavidus	g_Cupriavidus	0	0	0	1	0
Bacteria	Actinobacteriota	Actinobacteria	Propionibacteriales	Propionibacteriaceae	Cutibacterium	g_Cutibacterium	0	0	0	1	0
Bacteria	Proteobacteria	Gammaproteobacteria	Burkholderiales	Comamonadaceae	Delftia	g_Delftia	1	1	1	1	1
Bacteria	Firmicutes	Negativicutes	Veillonellales-Selenomonadales	Sporomusaceae	Dendrosporobacter	g_Dendrosporobacter	1	1	0	0	0
Bacteria	Desulfobacterota	Desulfobacteria	Desulfobacterales	Desulfobacteraceae	Desulfobotulus	g_Desulfobotulus	1	0	1	0	0
Bacteria	Desulfobacterota	Desulfobulbia	Desulfobulbales	Desulfobulbaceae	Desulfobulbus	g_Desulfobulbus	0	0	0	0	1
Bacteria	Desulfobacterota	Desulfovibrionia	Desulfovibrionales	Desulfovibrionaceae	Desulfovibrio	g_Desulfovibrio	1	1	1	1	1
Bacteria	Proteobacteria	Alphaproteobacteria	Rhizobiales	Devosiaceae	Devosia	g_Devosia	1	1	1	0	1
Bacteria	Firmicutes	Negativicutes	Veillonellales-Selenomonadales	Veillonellaceae	Dialister	g_Dialister	1	0	0	1	0
Bacteria	Bacteroidota	Bacteroidia	Bacteroidales	Dysgonomonadaceae	Dysgonomonas	g_Dysgonomonas	1	1	1	1	1
Bacteria	Proteobacteria	Gammaproteobacteria	Burkholderiales	Neisseriaceae	Eikenella	g_Eikenella	0	0	0	1	1
Bacteria	Bacteroidota	Bacteroidia	Flavobacteriales	Weeksellaceae	Elizabethkingia	g_Elizabethkingia	0	0	0	1	1
Bacteria	Elusimicrobiota	Elusimicrobia	Elusimicrobiales	Elusimicrobiaceae	Elusimicrobium	g_Elusimicrobium	1	1	1	1	0
Bacteria	Elusimicrobiota	Endomicrobia	Endomicrobiales	Endomicrobiaceae	Endomicrobium	g_Endomicrobium	0	0	0	1	0
Bacteria	Firmicutes	Bacilli	Lactobacillales	Enterococcaceae	Enterococcus	g_Enterococcus	1	1	1	1	1
Bacteria	Firmicutes	Bacilli	Erysipelotrichales	Erysipelatoclostridiaceae	Erysipelatoclostridium	g_Erysipelatoclostridium	1	1	1	1	1
Bacteria	Proteobacteria	Gammaproteobacteria	Enterobacterales	Enterobacteriaceae	Escherichia-Shigella	g_Escherichia-Shigella	0	0	1	0	1
Bacteria	Bacteroidota	Bacteroidia	Bacteroidales	Paludibacteraceae	F0058	g_F0058	0	0	0	1	1
Bacteria	Firmicutes	Clostridia	Oscillospirales	Ruminococcaceae	Faecalibacterium	g_Faecalibacterium	1	1	1	0	0
Bacteria	Firmicutes	Clostridia	Peptostreptococcales-Tissierellales	Peptostreptococcaceae	Filifactor	g_Filifactor	0	0	0	1	1
Bacteria	Synergistota	Synergistia	Synergistales	Synergistaceae	Fretibacterium	g_Fretibacterium	1	0	0	1	1
Bacteria	Fusobacteriota	Fusobacteriia	Fusobacteriales	Fusobacteriaceae	Fusobacterium	g_Fusobacterium	1	1	1	1	1
Bacteria	Actinobacteriota	Actinobacteria	Micrococcales	Micrococcaceae	Glutamicibacter	g_Glutamicibacter	1	1	0	1	0
Bacteria	Firmicutes	Clostridia	Oscillospirales	Ruminococcaceae	Harryflintia	g_Harryflintia	1	1	1	1	1
Bacteria	Firmicutes	Clostridia	Oscillospirales		Hydrogenoanaerobacterium	g_Hydrogenoanaerobacterium	1	1	1	1	1
Bacteria	Firmicutes	Clostridia	Oscillospirales	Oscillospiraceae	Intestinimonas	g_Intestinimonas	1	1	1	1	1
Bacteria	Proteobacteria	Gammaproteobacteria	Burkholderiales	Neisseriaceae	Kingella	g_Kingella	0	0	0	0	1
Bacteria	Firmicutes	Clostridia	Lachnospirales	Lachnospiraceae	Lachnoclostridium	g_Lachnoclostridium	1	1	0	0	0
Bacteria	Firmicutes	Clostridia	Lachnospirales	Lachnospiraceae	Lachnospiraceae NC2004 group	g_Lachnospiraceae NC2004 group	1	0	0	0	0
Bacteria	Firmicutes	Bacilli	Lactobacillales	Lactobacillaceae	Lactobacillus	g_Lactobacillus	1	1	1	1	0
Bacteria	Fusobacteriota	Fusobacteriia	Fusobacteriales	Leptotrichiaceae	Leptotrichia	g_Leptotrichia	0	0	0	1	1
Bacteria	Verrucomicrobiota	Verrucomicrobiae	Verrucomicrobiales	Rubritaleaceae	Luteolibacter	g_Luteolibacter	1	0	0	0	1
Bacteria	Firmicutes	Bacilli	Bacillales	Planococcaceae	Lysinibacillus	g_Lysinibacillus	0	0	0	0	1
Bacteria	Proteobacteria	Gammaproteobacteria	Xanthomonadales	Xanthomonadaceae	Lysobacter	g_Lysobacter	0	0	0	0	1
Bacteria	Proteobacteria	Gammaproteobacteria	Burkholderiales	Oxalobacteraceae	Massilia	g_Massilia	1	0	1	0	0
Archaea	Halobacterota	Methanosarcinia	Methanosarciniales	Methanosarcinaceae	Methanimicrococcus	g_Methanimicrococcus	1	0	0	0	0
Bacteria	Proteobacteria	Alphaproteobacteria	Rhizobiales	Beijerinckiaceae	Methylobacterium-Methylorubrum	g_Methylobacterium-Methylorubrum	1	1	0	0	1
Bacteria	Deferribacterota	Deferribacteres	Deferribacterales	Deferribacteraceae	Mucispirillum	g_Mucispirillum	1	1	1	1	1
Bacteria	Proteobacteria	Gammaproteobacteria	Burkholderiales	Neisseriaceae	Neisseria	g_Neisseria	0	0	0	1	1
Bacteria	Firmicutes	Clostridia	Oscillospirales	Oscillospiraceae	NK4A214 group	g_NK4A214 group	1	1	0	0	0
Bacteria	Proteobacteria	Alphaproteobacteria	Rhizobiales	Rhizobiaceae	Ochrobactrum	g_Ochrobactrum	0	0	0	1	1
Bacteria	Bacteroidota	Bacteroidia	Bacteroidales	Marinifilaceae	Odoribacter	g_Odoribacter	1	1	1	1	1
Bacteria	Actinobacteriota	Coriobacteriia	Coriobacteriales	Atopobiaceae	Olsenella	g_Olsenella	0	0	0	1	0
Bacteria	Proteobacteria	Gammaproteobacteria	Burkholderiales	Oxalobacteraceae	Oxalobacter	g_Oxalobacter	1	1	1	1	1
Bacteria	Firmicutes	Bacilli	Paenibacillales	Paenibacillaceae	Paenibacillus	g_Paenibacillus	1	0	1	0	0
Bacteria	Bacteroidota	Bacteroidia	Bacteroidales	Paludibacteraceae	Paludibacter	g_Paludibacter	1	1	1	1	1
Bacteria	Firmicutes	Clostridia	Oscillospirales	Ruminococcaceae	Paludicola	g_Paludicola	1	1	1	1	1
Bacteria	Firmicutes	Clostridia	Oscillospirales	Oscillospiraceae	Papillibacter	g_Papillibacter	1	1	0	0	0
Bacteria	Bacteroidota	Bacteroidia	Bacteroidales	Tannerellaceae	Parabacteroides	g_Parabacteroides	1	1	1	1	1
Bacteria	Firmicutes	Clostridia	Peptostreptococcales-Tissierellales		Parvimonas	g_Parvimonas	0	0	0	1	1
Bacteria	Firmicutes	Bacilli	Lactobacillales	Lactobacillaceae	Pediococcus	g_Pediococcus	1	1	1	0	1
Bacteria	Firmicutes	Clostridia	Peptostreptococcales-Tissierellales	Peptostreptococcaceae	Peptostreptococcus	g_Peptostreptococcus	0	0	0	1	0
Bacteria	Firmicutes	Negativicutes	Acidaminococcales	Acidaminococcaceae	Phascolarctobacterium	g_Phascolarctobacterium	0	0	0	0	1
Bacteria	Proteobacteria	Gammaproteobacteria	Enterobacterales	Enterobacteriaceae	Pluralibacter	g_Pluralibacter	0	0	0	0	1
Bacteria	Bacteroidota	Bacteroidia	Bacteroidales	Porphyromonadaceae	Porphyromonas	g_Porphyromonas	0	0	0	1	1
Bacteria	Fibrobacterota	Chitinivibrionia	Chitinivibrionia Incertae Sedis	Unknown Family_2	possible genus 02	g_possible genus 02	1	1	0	0	0
Bacteria	Bacteroidota	Bacteroidia	Bacteroidales	Prevotellaceae	Prevotella	g_Prevotella	0	0	0	1	1
Bacteria	Proteobacteria	Gammaproteobacteria	Pseudomonadales	Pseudomonadaceae	Pseudomonas	g_Pseudomonas	1	1	1	1	1
Bacteria	Proteobacteria	Gammaproteobacteria	Xanthomonadales	Xanthomonadaceae	Pseudoxanthomonas	g_Pseudoxanthomonas	0	0	0	0	1
Bacteria	Proteobacteria	Gammaproteobacteria	Burkholderiales	Burkholderiaceae	Ralstonia	g_Ralstonia	1	1	1	1	1
Bacteria	Actinobacteriota	Coriobacteriia	Coriobacteriales	Coriobacteriales Incertae Sedis	Raoultibacter	g_Raoultibacter	1	1	1	1	1
Bacteria	Actinobacteriota	Actinobacteria	Corynebacteriales	Nocardiaceae	Rhodococcus	g_Rhodococcus	1	0	0	0	0
Bacteria	Proteobacteria	Alphaproteobacteria	Rhizobiales	Xanthobacteraceae	Rhodopseudomonas	g_Rhodopseudomonas	0	0	0	0	1
Bacteria	Firmicutes	Clostridia	Lachnospirales	Lachnospiraceae	Robinsoniella	g_Robinsoniella	1	1	1	1	1
Bacteria	Firmicutes	Clostridia	Peptostreptococcales-Tissierellales	Peptostreptococcaceae	Romboutsia	g_Romboutsia	1	1	1	1	1
Bacteria	Proteobacteria	Alphaproteobacteria	Acetobacterales	Acetobacteraceae	Roseomonas	g_Roseomonas	1	0	0	0	1
Bacteria	Actinobacteriota	Actinobacteria	Micrococcales	Micrococcaceae	Rothia	g_Rothia	0	0	0	1	1
Bacteria	Firmicutes	Clostridia	Oscillospirales	Ruminococcaceae	Ruminococcus	g_Ruminococcus	1	1	1	0	0
Bacteria	Bacteroidota	Bacteroidia	Bacteroidales	Marinifilaceae	Sanguibacteroides	g_Sanguibacteroides	1	1	1	1	0
Bacteria	Firmicutes	Clostridia	Peptostreptococcales-Tissierellales	Sedimentibacteraceae	Sedimentibacter	g_Sedimentibacter	1	1	0	0	0
Bacteria	Actinobacteriota	Coriobacteriia	Coriobacteriales	Eggerthellaceae	Senegalimassilia	g_Senegalimassilia	0	1	0	0	0
Bacteria	Proteobacteria	Gammaproteobacteria	Enterobacterales	Yersiniaceae	Serratia	g_Serratia	0	1	1	0	1
Bacteria	Bacteroidota	Bacteroidia	Sphingobacteriales	Sphingobacteriaceae	Sphingobacterium	g_Sphingobacterium	1	1	1	0	1
Bacteria	Proteobacteria	Alphaproteobacteria	Sphingomonadales	Sphingomonadaceae	Sphingobium	g_Sphingobium	1	1	1	0	1
Bacteria	Proteobacteria	Alphaproteobacteria	Sphingomonadales	Sphingomonadaceae	Sphingomonas	g_Sphingomonas	1	1	0	0	1
Bacteria	Firmicutes	Bacilli	Staphylococcales	Staphylococcaceae	Staphylococcus	g_Staphylococcus	1	1	0	0	1
Bacteria	Proteobacteria	Gammaproteobacteria	Xanthomonadales	Xanthomonadaceae	Stenotrophomonas	g_Stenotrophomonas	1	1	1	1	1
Bacteria	Firmicutes	Bacilli	Lactobacillales	Streptococcaceae	Streptococcus	g_Streptococcus	0	0	0	1	1
Bacteria	Actinobacteriota	Actinobacteria	Streptomycetales	Streptomycetaceae	Streptomyces	g_Streptomyces	1	0	0	0	0
Bacteria	Campilobacterota	Campylobacteria	Campylobacterales	Sulfurospirillaceae	Sulfurospirillum	g_Sulfurospirillum	1	1	0	0	0
Bacteria	Bacteroidota	Bacteroidia	Bacteroidales	Tannerellaceae	Tannerella	g_Tannerella	1	1	1	1	1
Bacteria	Planctomycetota	Planctomycetes	Pirellulales	Pirellulaceae	Termite planctomycete cluster	g_Termite planctomycete cluster	1	0	0	0	0
Bacteria	Spirochaetota	Spirochaetia	Spirochaetales	Spirochaetaceae	Treponema	g_Treponema	0	0	0	1	1
Bacteria	Firmicutes	Clostridia	Lachnospirales	Lachnospiraceae	Tuzzerella	g_Tuzzerella	1	1	1	0	1
Bacteria	Firmicutes	Bacilli	Erysipelotrichales	Erysipelatoclostridiaceae	UCG-004	g_UCG-004	1	0	0	0	0
Bacteria	Firmicutes	Clostridia	Oscillospirales	Butyricicoccaceae	UCG-009	g_UCG-009	1	1	1	1	1
Bacteria	Firmicutes	Bacilli	Lactobacillales	Vagococcaceae	Vagococcus	g_Vagococcus	1	1	0	0	0
Bacteria	Firmicutes	Negativicutes	Veillonellales-Selenomonadales	Veillonellaceae	Veillonella	g_Veillonella	0	0	0	1	1
Bacteria	Firmicutes	Bacilli	Lactobacillales	Leuconostocaceae	Weissella	g_Weissella	0	0	0	1	1
Bacteria	Firmicutes	Bacilli	Erysipelotrichales	Erysipelotrichaceae	ZOR0006	g_ZOR0006	1	1	0	0	0
Bacteria	Firmicutes	Bacilli				unclassified_c_Bacilli	1	1	1	1	1
Bacteria	Bacteroidota	Bacteroidia				unclassified_c_Bacteroidia	1	1	1	1	1
Bacteria	Firmicutes	Clostridia				unclassified_c_Clostridia	1	1	1	1	1
Bacteria	Actinobacteriota	Coriobacteriia				unclassified_c_Coriobacteriia	1	1	0	0	0
Bacteria	Proteobacteria	Gammaproteobacteria				unclassified_c_Gammaproteobacteria	1	1	1	1	1
Bacteria	Firmicutes	Negativicutes				unclassified_c_Negativicutes	1	1	1	1	1
Bacteria	Planctomycetota	vadinHA49				unclassified_c_vadinHA49	1	1	1	1	1
Bacteria	Verrucomicrobiota	Verrucomicrobiae				unclassified_c_Verrucomicrobiae	1	1	1	1	0
Bacteria	Firmicutes	Clostridia	Oscillospirales	[Eubacterium] coprostanoligenes group		unclassified_f_[Eubacterium] coprostanoligenes group	1	1	0	0	0
Bacteria	Proteobacteria	Alphaproteobacteria	Acetobacterales	Acetobacteraceae		unclassified_f_Acetobacteraceae	0	0	1	1	1
Bacteria	Firmicutes	Bacilli	Acholeplasmatales	Acholeplasmataceae		unclassified_f_Acholeplasmataceae	1	0	0	0	0
Bacteria	Proteobacteria	Gammaproteobacteria	Burkholderiales	Alcaligenaceae		unclassified_f_Alcaligenaceae	1	1	0	0	1
Bacteria	Firmicutes	Clostridia	Peptostreptococcales-Tissierellales	Anaerovoracaceae		unclassified_f_Anaerovoracaceae	1	1	1	1	1
Bacteria	Firmicutes	Clostridia	Oscillospirales	Butyricicoccaceae		unclassified_f_Butyricicoccaceae	1	0	0	0	0
Bacteria	Firmicutes	Clostridia	Christensenellales	Christensenellaceae		unclassified_f_Christensenellaceae	1	1	0	0	0
Bacteria	Firmicutes	Clostridia	Clostridiales	Clostridiaceae		unclassified_f_Clostridiaceae	1	1	0	0	1
Bacteria	Bacteroidota	Bacteroidia	Bacteroidales	COB P4-1 termite group		unclassified_f_COB P4-1 termite group	1	0	1	0	0
Bacteria	Bacteroidota	Bacteroidia	Bacteroidales	CR-115		unclassified_f_CR-115	1	1	1	1	1
Bacteria	Desulfobacterota	Desulfovibrionia	Desulfovibrionales	Desulfovibrionaceae		unclassified_f_Desulfovibrionaceae	1	1	1	1	1
Bacteria	Bacteroidota	Bacteroidia	Bacteroidales	Dysgonomonadaceae		unclassified_f_Dysgonomonadaceae	1	1	1	1	1
Bacteria	Proteobacteria	Gammaproteobacteria	Enterobacterales	Enterobacteriaceae		unclassified_f_Enterobacteriaceae	1	1	1	1	1
Bacteria	Firmicutes	Bacilli	Lactobacillales	Enterococcaceae		unclassified_f_Enterococcaceae	0	1	1	1	1
Bacteria	Firmicutes	Bacilli	Erysipelotrichales	Erysipelatoclostridiaceae		unclassified_f_Erysipelatoclostridiaceae	0	0	0	1	0
Bacteria	Firmicutes	Bacilli	Erysipelotrichales	Erysipelotrichaceae		unclassified_f_Erysipelotrichaceae	1	1	1	1	0
Bacteria	Bacteroidota	Bacteroidia	Flavobacteriales	Flavobacteriaceae		unclassified_f_Flavobacteriaceae	0	0	0	0	1
Bacteria	Fusobacteriota	Fusobacteriia	Fusobacteriales	Fusobacteriaceae		unclassified_f_Fusobacteriaceae	1	1	1	1	1
Bacteria	Firmicutes	Clostridia	Lachnospirales	Lachnospiraceae		unclassified_f_Lachnospiraceae	1	1	1	1	1
Bacteria	Firmicutes	Bacilli	Lactobacillales	Lactobacillaceae		unclassified_f_Lactobacillaceae	1	1	1	0	1
Bacteria	Fusobacteriota	Fusobacteriia	Fusobacteriales	Leptotrichiaceae		unclassified_f_Leptotrichiaceae	0	0	0	1	0
Bacteria	Bacteroidota	Bacteroidia	Bacteroidales	M2PB4-65 termite group		unclassified_f_M2PB4-65 termite group	1	1	1	1	1
Bacteria	Bacteroidota	Bacteroidia	Bacteroidales	Marinifilaceae		unclassified_f_Marinifilaceae	1	1	1	1	1
Archaea	Thermoplasmatota	Thermoplasmata	Methanomassiliicoccales	Methanomethylophilaceae		unclassified_f_Methanomethylophilaceae	1	0	0	0	0
Bacteria	Proteobacteria	Alphaproteobacteria	Rhizobiales	Methylopilaceae		unclassified_f_Methylopilaceae	0	0	0	0	1
Bacteria	Firmicutes	Clostridia	Oscillospirales	Oscillospiraceae		unclassified_f_Oscillospiraceae	1	1	1	1	1
Bacteria	Proteobacteria	Gammaproteobacteria	Burkholderiales	Oxalobacteraceae		unclassified_f_Oxalobacteraceae	1	1	1	1	1
Bacteria	Bacteroidota	Bacteroidia	Bacteroidales	Paludibacteraceae		unclassified_f_Paludibacteraceae	1	1	1	1	1
Bacteria	Firmicutes	Clostridia	Peptostreptococcales-Tissierellales	Peptostreptococcaceae		unclassified_f_Peptostreptococcaceae	1	1	1	1	1
Bacteria	Bacteroidota	Bacteroidia	Bacteroidales	Prevotellaceae		unclassified_f_Prevotellaceae	0	0	0	0	1
Bacteria	Actinobacteriota	Actinobacteria	Micrococcales	Promicromonosporaceae		unclassified_f_Promicromonosporaceae	1	0	0	0	0
Bacteria	Actinobacteriota	Actinobacteria	Propionibacteriales	Propionibacteriaceae		unclassified_f_Propionibacteriaceae	1	1	0	0	0
Bacteria	Proteobacteria	Gammaproteobacteria	Pseudomonadales	Pseudomonadaceae		unclassified_f_Pseudomonadaceae	1	1	1	1	1
Bacteria	Proteobacteria	Alphaproteobacteria	Rhizobiales	Rhizobiaceae		unclassified_f_Rhizobiaceae	1	1	1	0	1
Bacteria	Bacteroidota	Bacteroidia	Bacteroidales	Rikenellaceae		unclassified_f_Rikenellaceae	1	1	1	1	1
Bacteria	Firmicutes	Clostridia	Oscillospirales	Ruminococcaceae		unclassified_f_Ruminococcaceae	1	1	1	1	1
Bacteria	Patescibacteria	Saccharimonadia	Saccharimonadales	Saccharimonadaceae		unclassified_f_Saccharimonadaceae	0	0	0	1	0
Bacteria	Proteobacteria	Alphaproteobacteria	Sphingomonadales	Sphingomonadaceae		unclassified_f_Sphingomonadaceae	1	1	1	0	1
Bacteria	Firmicutes	Syntrophomonadia	Syntrophomonadales	Syntrophomonadaceae		unclassified_f_Syntrophomonadaceae	1	1	1	1	1
Bacteria	Bacteroidota	Bacteroidia	Bacteroidales	Tannerellaceae		unclassified_f_Tannerellaceae	1	1	1	1	1
Bacteria	Firmicutes	Clostridia	Oscillospirales	UCG-010		unclassified_f_UCG-010	1	1	0	0	0
Bacteria	Bacteroidota	Bacteroidia	Bacteroidales	vadinHA21		unclassified_f_vadinHA21	0	0	0	1	0
Bacteria	Proteobacteria	Gammaproteobacteria	Enterobacterales	Yersiniaceae		unclassified_f_Yersiniaceae	1	1	1	1	1
Bacteria	Bacteroidota	Bacteroidia	Bacteroidales			unclassified_o_Bacteroidales	1	1	1	1	1
Bacteria	Proteobacteria	Gammaproteobacteria	Burkholderiales			unclassified_o_Burkholderiales	1	1	0	0	0
Bacteria	Firmicutes	Clostridia	Clostridia UCG-014			unclassified_o_Clostridia UCG-014	1	1	1	1	1
Bacteria	Firmicutes	Clostridia	Clostridia vadinBB60 group			unclassified_o_Clostridia vadinBB60 group	1	1	1	1	0
Bacteria	Desulfobacterota	Desulfobacteria	Desulfobacterales			unclassified_o_Desulfobacterales	0	0	0	1	1
Bacteria	Desulfobacterota	Desulfovibrionia	Desulfovibrionales			unclassified_o_Desulfovibrionales	1	1	1	1	1
Bacteria	Firmicutes	Incertae Sedis_2	DTU014			unclassified_o_DTU014	1	1	0	0	0
Bacteria	Proteobacteria	Gammaproteobacteria	Enterobacterales			unclassified_o_Enterobacterales	1	1	1	1	1
Bacteria	Cyanobacteria	Vampirivibrionia	Gastranaerophilales			unclassified_o_Gastranaerophilales	1	1	1	1	0
Bacteria	Patescibacteria	Gracilibacteria	JGI 0000069-P22			unclassified_o_JGI 0000069-P22	0	0	0	1	1
Bacteria	Firmicutes	Clostridia	Lachnospirales			unclassified_o_Lachnospirales	1	1	1	1	1
Bacteria	Firmicutes	Bacilli	Lactobacillales			unclassified_o_Lactobacillales	1	1	1	1	1
Bacteria	Actinobacteriota	Actinobacteria	Micrococcales			unclassified_o_Micrococcales	1	1	1	1	1
Bacteria	Firmicutes	Clostridia	Oscillospirales			unclassified_o_Oscillospirales	1	1	1	1	1
Bacteria	Firmicutes	Clostridia	Peptostreptococcales-Tissierellales			unclassified_o_Peptostreptococcales-Tissierellales	1	1	1	1	1
Bacteria	Firmicutes	Bacilli	RF39			unclassified_o_RF39	1	1	1	1	1
Bacteria	Firmicutes	Bacilli	RsaHf231			unclassified_o_RsaHf231	1	1	1	1	0
Bacteria	Patescibacteria	Saccharimonadia	Saccharimonadales			unclassified_o_Saccharimonadales	1	0	0	0	0
Bacteria	Verrucomicrobiota	Verrucomicrobiae	Verrucomicrobiales			unclassified_o_Verrucomicrobiales	1	1	1	1	1
Bacteria	Actinobacteriota					unclassified_p_Actinobacteriota	0	0	0	0	1
Bacteria	Desulfobacterota					unclassified_p_Desulfobacterota	1	1	1	1	1
Bacteria	Firmicutes					unclassified_p_Firmicutes	1	1	1	1	1
Bacteria	Rs-K70 termite group					unclassified_p_Rs-K70 termite group	1	1	1	1	1

## Sheet: A4_Presence_Genus(last-taxa)
domain	phylum	class	order	family	genus	last	Pam_F_rV2	Bge_H_GF_PamF_rV2	Bge_H_rV1	Bge_H_GF_BgeF_rV1	Bge_F_rV1
Bacteria	Firmicutes	Bacilli	Erysipelotrichales	Erysipelotrichaceae	[Anaerorhabdus] furcosa group	g_[Anaerorhabdus] furcosa group	1	0	0	0	0
Bacteria	Firmicutes	Clostridia	Peptostreptococcales-Tissierellales	Anaerovoracaceae	[Eubacterium] brachy group	g_[Eubacterium] brachy group	1	1	1	1	1
Bacteria	Firmicutes	Clostridia	Peptostreptococcales-Tissierellales	Anaerovoracaceae	[Eubacterium] nodatum group	g_[Eubacterium] nodatum group	0	0	0	0	1
Bacteria	Proteobacteria	Alphaproteobacteria	Acetobacterales	Acetobacteraceae	Acetobacter	g_Acetobacter	1	0	0	0	0
Bacteria	Firmicutes	Bacilli	Acholeplasmatales	Acholeplasmataceae	Acholeplasma	g_Acholeplasma	1	0	0	0	0
Bacteria	Proteobacteria	Gammaproteobacteria	Burkholderiales	Alcaligenaceae	Achromobacter	g_Achromobacter	1	1	0	0	0
Bacteria	Proteobacteria	Gammaproteobacteria	Pseudomonadales	Moraxellaceae	Acinetobacter	g_Acinetobacter	1	1	0	0	1
Bacteria	Actinobacteriota	Actinobacteria	Actinomycetales	Actinomycetaceae	Actinomyces	g_Actinomyces	0	0	0	0	1
Bacteria	Verrucomicrobiota	Verrucomicrobiae	Verrucomicrobiales	Akkermansiaceae	Akkermansia	g_Akkermansia	1	0	0	0	1
Bacteria	Bacteroidota	Bacteroidia	Bacteroidales	Rikenellaceae	Alistipes	g_Alistipes	1	1	1	1	1
Bacteria	Proteobacteria	Alphaproteobacteria	Rhizobiales	Rhizobiaceae	Allorhizobium-Neorhizobium-Pararhizobium-Rhizobium	g_Allorhizobium-Neorhizobium-Pararhizobium-Rhizobium	1	0	0	0	0
Bacteria	Firmicutes	Clostridia	Eubacteriales	Anaerofustaceae	Anaerofustis	g_Anaerofustis	1	1	1	1	1
Bacteria	Proteobacteria	Gammaproteobacteria	Burkholderiales	Comamonadaceae	Aquabacterium	g_Aquabacterium	0	1	0	0	0
Bacteria	Firmicutes	Bacilli	Bacillales	Bacillaceae	Bacillus	g_Bacillus	1	0	0	0	1
Bacteria	Bacteroidota	Bacteroidia	Bacteroidales	Bacteroidaceae	Bacteroides	g_Bacteroides	1	1	1	1	1
Bacteria	Proteobacteria	Alphaproteobacteria	Rhizobiales	Beijerinckiaceae	Bosea	g_Bosea	1	0	0	0	0
Bacteria	Actinobacteriota	Actinobacteria	Micrococcales	Dermabacteraceae	Brachybacterium	g_Brachybacterium	1	0	0	0	0
Bacteria	Proteobacteria	Alphaproteobacteria	Caulobacterales	Caulobacteraceae	Brevundimonas	g_Brevundimonas	1	0	0	1	0
Bacteria	Firmicutes	Bacilli	Erysipelotrichales	Erysipelotrichaceae	Breznakia	g_Breznakia	1	1	1	1	1
Bacteria	Proteobacteria	Gammaproteobacteria	Burkholderiales	Burkholderiaceae	Burkholderia-Caballeronia-Paraburkholderia	g_Burkholderia-Caballeronia-Paraburkholderia	0	1	0	1	0
Bacteria	Firmicutes	Clostridia	Oscillospirales	Butyricicoccaceae	Butyricicoccus	g_Butyricicoccus	1	0	1	1	1
Bacteria	Campilobacterota	Campylobacteria	Campylobacterales	Campylobacteraceae	Campylobacter	g_Campylobacter	0	0	0	0	1
Bacteria	Firmicutes	Clostridia	Clostridiales	Clostridiaceae	Candidatus Arthromitus	g_Candidatus Arthromitus	1	0	0	0	0
Bacteria	Patescibacteria	Saccharimonadia	Saccharimonadales	Saccharimonadaceae	Candidatus Saccharimonas	g_Candidatus Saccharimonas	1	0	1	0	1
Bacteria	Firmicutes	Clostridia	Oscillospirales	Ruminococcaceae	Candidatus Soleaferrea	g_Candidatus Soleaferrea	1	1	1	1	1
Bacteria	Bacteroidota	Bacteroidia	Bacteroidales	Dysgonomonadaceae	Candidatus Symbiothrix	g_Candidatus Symbiothrix	0	0	1	0	1
Bacteria	Synergistota	Synergistia	Synergistales	Synergistaceae	Candidatus Tammella	g_Candidatus Tammella	0	1	1	1	1
Bacteria	Bacteroidota	Bacteroidia	Flavobacteriales	Flavobacteriaceae	Capnocytophaga	g_Capnocytophaga	0	0	0	0	1
Bacteria	Firmicutes	Clostridia	Christensenellales	Christensenellaceae	Christensenellaceae R-7 group	g_Christensenellaceae R-7 group	1	1	1	1	1
Bacteria	Bacteroidota	Bacteroidia	Flavobacteriales	Weeksellaceae	Chryseobacterium	g_Chryseobacterium	1	1	0	0	0
Bacteria	Actinobacteriota	Actinobacteria	Corynebacteriales	Corynebacteriaceae	Corynebacterium	g_Corynebacterium	1	0	0	0	1
Bacteria	Proteobacteria	Gammaproteobacteria	Burkholderiales	Burkholderiaceae	Cupriavidus	g_Cupriavidus	0	0	0	0	1
Bacteria	Actinobacteriota	Actinobacteria	Propionibacteriales	Propionibacteriaceae	Cutibacterium	g_Cutibacterium	0	0	0	0	1
Bacteria	Proteobacteria	Gammaproteobacteria	Burkholderiales	Comamonadaceae	Delftia	g_Delftia	1	1	0	1	1
Bacteria	Firmicutes	Negativicutes	Veillonellales-Selenomonadales	Sporomusaceae	Dendrosporobacter	g_Dendrosporobacter	1	0	0	0	0
Bacteria	Desulfobacterota	Desulfobacteria	Desulfobacterales	Desulfobacteraceae	Desulfobotulus	g_Desulfobotulus	1	0	0	0	0
Bacteria	Desulfobacterota	Desulfovibrionia	Desulfovibrionales	Desulfovibrionaceae	Desulfovibrio	g_Desulfovibrio	1	1	1	1	1
Bacteria	Proteobacteria	Alphaproteobacteria	Rhizobiales	Devosiaceae	Devosia	g_Devosia	1	0	0	0	0
Bacteria	Firmicutes	Negativicutes	Veillonellales-Selenomonadales	Veillonellaceae	Dialister	g_Dialister	1	0	0	0	1
Bacteria	Bacteroidota	Bacteroidia	Bacteroidales	Dysgonomonadaceae	Dysgonomonas	g_Dysgonomonas	1	1	1	1	1
Bacteria	Proteobacteria	Gammaproteobacteria	Burkholderiales	Neisseriaceae	Eikenella	g_Eikenella	0	0	0	0	1
Bacteria	Bacteroidota	Bacteroidia	Flavobacteriales	Weeksellaceae	Elizabethkingia	g_Elizabethkingia	0	0	0	0	1
Bacteria	Elusimicrobiota	Elusimicrobia	Elusimicrobiales	Elusimicrobiaceae	Elusimicrobium	g_Elusimicrobium	1	0	1	0	1
Bacteria	Elusimicrobiota	Endomicrobia	Endomicrobiales	Endomicrobiaceae	Endomicrobium	g_Endomicrobium	0	0	1	0	1
Bacteria	Firmicutes	Bacilli	Lactobacillales	Enterococcaceae	Enterococcus	g_Enterococcus	1	1	1	1	1
Bacteria	Firmicutes	Bacilli	Erysipelotrichales	Erysipelatoclostridiaceae	Erysipelatoclostridium	g_Erysipelatoclostridium	1	1	1	1	1
Bacteria	Proteobacteria	Gammaproteobacteria	Enterobacterales	Enterobacteriaceae	Escherichia-Shigella	g_Escherichia-Shigella	0	1	1	1	0
Bacteria	Bacteroidota	Bacteroidia	Bacteroidales	Paludibacteraceae	F0058	g_F0058	0	0	0	0	1
Bacteria	Firmicutes	Clostridia	Oscillospirales	Ruminococcaceae	Faecalibacterium	g_Faecalibacterium	1	1	0	0	0
Bacteria	Firmicutes	Clostridia	Peptostreptococcales-Tissierellales	Peptostreptococcaceae	Filifactor	g_Filifactor	0	0	0	0	1
Bacteria	Synergistota	Synergistia	Synergistales	Synergistaceae	Fretibacterium	g_Fretibacterium	1	1	1	0	1
Bacteria	Fusobacteriota	Fusobacteriia	Fusobacteriales	Fusobacteriaceae	Fusobacterium	g_Fusobacterium	1	1	1	1	1
Bacteria	Actinobacteriota	Actinobacteria	Micrococcales	Micrococcaceae	Glutamicibacter	g_Glutamicibacter	1	0	0	0	1
Bacteria	Firmicutes	Clostridia	Oscillospirales	Ruminococcaceae	Harryflintia	g_Harryflintia	1	1	1	1	1
Bacteria	Firmicutes	Clostridia	Oscillospirales		Hydrogenoanaerobacterium	g_Hydrogenoanaerobacterium	1	1	1	1	1
Bacteria	Firmicutes	Clostridia	Oscillospirales	Oscillospiraceae	Intestinimonas	g_Intestinimonas	1	1	1	1	1
Bacteria	Firmicutes	Clostridia	Lachnospirales	Lachnospiraceae	Lachnoclostridium	g_Lachnoclostridium	1	0	0	0	0
Bacteria	Firmicutes	Clostridia	Lachnospirales	Lachnospiraceae	Lachnospiraceae NC2004 group	g_Lachnospiraceae NC2004 group	1	0	0	0	0
Bacteria	Firmicutes	Bacilli	Lactobacillales	Lactobacillaceae	Lactobacillus	g_Lactobacillus	1	0	0	0	1
Bacteria	Fusobacteriota	Fusobacteriia	Fusobacteriales	Leptotrichiaceae	Leptotrichia	g_Leptotrichia	0	0	0	0	1
Bacteria	Verrucomicrobiota	Verrucomicrobiae	Verrucomicrobiales	Rubritaleaceae	Luteolibacter	g_Luteolibacter	1	0	0	0	0
Bacteria	Proteobacteria	Gammaproteobacteria	Burkholderiales	Oxalobacteraceae	Massilia	g_Massilia	1	1	0	0	0
Archaea	Halobacterota	Methanosarcinia	Methanosarciniales	Methanosarcinaceae	Methanimicrococcus	g_Methanimicrococcus	1	0	0	0	0
Bacteria	Proteobacteria	Alphaproteobacteria	Rhizobiales	Beijerinckiaceae	Methylobacterium-Methylorubrum	g_Methylobacterium-Methylorubrum	1	0	0	0	0
Bacteria	Deferribacterota	Deferribacteres	Deferribacterales	Deferribacteraceae	Mucispirillum	g_Mucispirillum	1	1	1	1	1
Bacteria	Proteobacteria	Gammaproteobacteria	Burkholderiales	Neisseriaceae	Neisseria	g_Neisseria	0	0	0	1	1
Bacteria	Firmicutes	Clostridia	Oscillospirales	Oscillospiraceae	NK4A214 group	g_NK4A214 group	1	0	0	0	0
Bacteria	Proteobacteria	Alphaproteobacteria	Rhizobiales	Rhizobiaceae	Ochrobactrum	g_Ochrobactrum	0	0	0	0	1
Bacteria	Bacteroidota	Bacteroidia	Bacteroidales	Marinifilaceae	Odoribacter	g_Odoribacter	1	1	1	1	1
Bacteria	Actinobacteriota	Coriobacteriia	Coriobacteriales	Atopobiaceae	Olsenella	g_Olsenella	0	0	0	0	1
Bacteria	Proteobacteria	Gammaproteobacteria	Burkholderiales	Oxalobacteraceae	Oxalobacter	g_Oxalobacter	1	1	1	1	1
Bacteria	Firmicutes	Bacilli	Paenibacillales	Paenibacillaceae	Paenibacillus	g_Paenibacillus	1	0	0	0	0
Bacteria	Bacteroidota	Bacteroidia	Bacteroidales	Paludibacteraceae	Paludibacter	g_Paludibacter	1	1	1	1	1
Bacteria	Firmicutes	Clostridia	Oscillospirales	Ruminococcaceae	Paludicola	g_Paludicola	1	1	1	1	1
Bacteria	Firmicutes	Clostridia	Oscillospirales	Oscillospiraceae	Papillibacter	g_Papillibacter	1	0	0	0	0
Bacteria	Bacteroidota	Bacteroidia	Bacteroidales	Tannerellaceae	Parabacteroides	g_Parabacteroides	1	1	1	1	1
Bacteria	Firmicutes	Clostridia	Peptostreptococcales-Tissierellales		Parvimonas	g_Parvimonas	0	0	0	0	1
Bacteria	Firmicutes	Bacilli	Lactobacillales	Lactobacillaceae	Pediococcus	g_Pediococcus	1	0	0	0	0
Bacteria	Firmicutes	Clostridia	Peptostreptococcales-Tissierellales	Peptostreptococcaceae	Peptostreptococcus	g_Peptostreptococcus	0	0	0	0	1
Bacteria	Bacteroidota	Bacteroidia	Bacteroidales	Porphyromonadaceae	Porphyromonas	g_Porphyromonas	0	0	0	0	1
Bacteria	Fibrobacterota	Chitinivibrionia	Chitinivibrionia Incertae Sedis	Unknown Family_2	possible genus 02	g_possible genus 02	1	0	0	0	0
Bacteria	Bacteroidota	Bacteroidia	Bacteroidales	Prevotellaceae	Prevotella	g_Prevotella	0	0	0	0	1
Bacteria	Proteobacteria	Gammaproteobacteria	Pseudomonadales	Pseudomonadaceae	Pseudomonas	g_Pseudomonas	1	1	1	1	1
Bacteria	Proteobacteria	Gammaproteobacteria	Burkholderiales	Burkholderiaceae	Ralstonia	g_Ralstonia	1	0	1	0	1
Bacteria	Actinobacteriota	Coriobacteriia	Coriobacteriales	Coriobacteriales Incertae Sedis	Raoultibacter	g_Raoultibacter	1	1	1	1	1
Bacteria	Actinobacteriota	Actinobacteria	Corynebacteriales	Nocardiaceae	Rhodococcus	g_Rhodococcus	1	0	0	0	0
Bacteria	Firmicutes	Clostridia	Lachnospirales	Lachnospiraceae	Robinsoniella	g_Robinsoniella	1	1	1	1	1
Bacteria	Firmicutes	Clostridia	Peptostreptococcales-Tissierellales	Peptostreptococcaceae	Romboutsia	g_Romboutsia	1	0	0	0	1
Bacteria	Proteobacteria	Alphaproteobacteria	Acetobacterales	Acetobacteraceae	Roseomonas	g_Roseomonas	1	0	0	0	0
Bacteria	Actinobacteriota	Actinobacteria	Micrococcales	Micrococcaceae	Rothia	g_Rothia	0	0	0	0	1
Bacteria	Firmicutes	Clostridia	Oscillospirales	Ruminococcaceae	Ruminococcus	g_Ruminococcus	1	0	0	0	0
Bacteria	Bacteroidota	Bacteroidia	Bacteroidales	Marinifilaceae	Sanguibacteroides	g_Sanguibacteroides	1	0	0	1	1
Bacteria	Firmicutes	Clostridia	Peptostreptococcales-Tissierellales	Sedimentibacteraceae	Sedimentibacter	g_Sedimentibacter	1	0	0	0	0
Bacteria	Proteobacteria	Gammaproteobacteria	Enterobacterales	Yersiniaceae	Serratia	g_Serratia	0	1	0	1	0
Bacteria	Bacteroidota	Bacteroidia	Sphingobacteriales	Sphingobacteriaceae	Sphingobacterium	g_Sphingobacterium	1	0	0	0	0
Bacteria	Proteobacteria	Alphaproteobacteria	Sphingomonadales	Sphingomonadaceae	Sphingobium	g_Sphingobium	1	0	0	0	0
Bacteria	Proteobacteria	Alphaproteobacteria	Sphingomonadales	Sphingomonadaceae	Sphingomonas	g_Sphingomonas	1	0	0	0	0
Bacteria	Firmicutes	Bacilli	Staphylococcales	Staphylococcaceae	Staphylococcus	g_Staphylococcus	1	1	0	1	0
Bacteria	Proteobacteria	Gammaproteobacteria	Xanthomonadales	Xanthomonadaceae	Stenotrophomonas	g_Stenotrophomonas	1	1	0	1	1
Bacteria	Firmicutes	Bacilli	Lactobacillales	Streptococcaceae	Streptococcus	g_Streptococcus	0	1	0	1	1
Bacteria	Actinobacteriota	Actinobacteria	Streptomycetales	Streptomycetaceae	Streptomyces	g_Streptomyces	1	0	0	0	0
Bacteria	Campilobacterota	Campylobacteria	Campylobacterales	Sulfurospirillaceae	Sulfurospirillum	g_Sulfurospirillum	1	0	0	0	0
Bacteria	Bacteroidota	Bacteroidia	Bacteroidales	Tannerellaceae	Tannerella	g_Tannerella	1	1	1	1	1
Bacteria	Planctomycetota	Planctomycetes	Pirellulales	Pirellulaceae	Termite planctomycete cluster	g_Termite planctomycete cluster	1	0	0	0	0
Bacteria	Spirochaetota	Spirochaetia	Spirochaetales	Spirochaetaceae	Treponema	g_Treponema	0	0	0	0	1
Bacteria	Firmicutes	Clostridia	Lachnospirales	Lachnospiraceae	Tuzzerella	g_Tuzzerella	1	1	0	1	0
Bacteria	Firmicutes	Bacilli	Erysipelotrichales	Erysipelatoclostridiaceae	UCG-004	g_UCG-004	1	0	0	0	0
Bacteria	Firmicutes	Clostridia	Oscillospirales	Butyricicoccaceae	UCG-009	g_UCG-009	1	1	1	1	1
Bacteria	Firmicutes	Bacilli	Lactobacillales	Vagococcaceae	Vagococcus	g_Vagococcus	1	0	0	0	0
Bacteria	Firmicutes	Negativicutes	Veillonellales-Selenomonadales	Veillonellaceae	Veillonella	g_Veillonella	0	0	0	0	1
Bacteria	Firmicutes	Bacilli	Lactobacillales	Leuconostocaceae	Weissella	g_Weissella	0	0	0	0	1
Bacteria	Firmicutes	Bacilli	Erysipelotrichales	Erysipelotrichaceae	ZOR0006	g_ZOR0006	1	1	0	0	0
Bacteria	Firmicutes	Bacilli				unclassified_c_Bacilli	1	1	0	1	1
Bacteria	Bacteroidota	Bacteroidia				unclassified_c_Bacteroidia	1	1	1	1	1
Bacteria	Firmicutes	Clostridia				unclassified_c_Clostridia	1	1	1	1	1
Bacteria	Actinobacteriota	Coriobacteriia				unclassified_c_Coriobacteriia	1	0	0	0	0
Bacteria	Proteobacteria	Gammaproteobacteria				unclassified_c_Gammaproteobacteria	1	1	1	1	1
Bacteria	Firmicutes	Negativicutes				unclassified_c_Negativicutes	1	1	1	1	1
Bacteria	Planctomycetota	vadinHA49				unclassified_c_vadinHA49	1	1	1	1	1
Bacteria	Verrucomicrobiota	Verrucomicrobiae				unclassified_c_Verrucomicrobiae	1	0	1	1	1
Bacteria	Firmicutes	Clostridia	Oscillospirales	[Eubacterium] coprostanoligenes group		unclassified_f_[Eubacterium] coprostanoligenes group	1	0	0	0	0
Bacteria	Proteobacteria	Alphaproteobacteria	Acetobacterales	Acetobacteraceae		unclassified_f_Acetobacteraceae	0	0	1	0	1
Bacteria	Firmicutes	Bacilli	Acholeplasmatales	Acholeplasmataceae		unclassified_f_Acholeplasmataceae	1	0	0	0	0
Bacteria	Proteobacteria	Gammaproteobacteria	Burkholderiales	Alcaligenaceae		unclassified_f_Alcaligenaceae	1	0	0	0	0
Bacteria	Firmicutes	Clostridia	Peptostreptococcales-Tissierellales	Anaerovoracaceae		unclassified_f_Anaerovoracaceae	1	1	1	1	1
Bacteria	Firmicutes	Clostridia	Oscillospirales	Butyricicoccaceae		unclassified_f_Butyricicoccaceae	1	0	0	0	0
Bacteria	Firmicutes	Clostridia	Christensenellales	Christensenellaceae		unclassified_f_Christensenellaceae	1	0	0	0	0
Bacteria	Firmicutes	Clostridia	Clostridiales	Clostridiaceae		unclassified_f_Clostridiaceae	1	0	0	0	0
Bacteria	Bacteroidota	Bacteroidia	Bacteroidales	COB P4-1 termite group		unclassified_f_COB P4-1 termite group	1	0	0	0	0
Bacteria	Bacteroidota	Bacteroidia	Bacteroidales	CR-115		unclassified_f_CR-115	1	1	1	1	1
Bacteria	Desulfobacterota	Desulfovibrionia	Desulfovibrionales	Desulfovibrionaceae		unclassified_f_Desulfovibrionaceae	1	1	1	1	1
Bacteria	Bacteroidota	Bacteroidia	Bacteroidales	Dysgonomonadaceae		unclassified_f_Dysgonomonadaceae	1	1	1	1	1
Bacteria	Proteobacteria	Gammaproteobacteria	Enterobacterales	Enterobacteriaceae		unclassified_f_Enterobacteriaceae	1	1	1	1	1
Bacteria	Firmicutes	Bacilli	Lactobacillales	Enterococcaceae		unclassified_f_Enterococcaceae	0	1	1	1	1
Bacteria	Firmicutes	Bacilli	Erysipelotrichales	Erysipelatoclostridiaceae		unclassified_f_Erysipelatoclostridiaceae	0	0	0	0	1
Bacteria	Firmicutes	Bacilli	Erysipelotrichales	Erysipelotrichaceae		unclassified_f_Erysipelotrichaceae	1	0	1	1	1
Bacteria	Fusobacteriota	Fusobacteriia	Fusobacteriales	Fusobacteriaceae		unclassified_f_Fusobacteriaceae	1	1	1	1	1
Bacteria	Firmicutes	Clostridia	Lachnospirales	Lachnospiraceae		unclassified_f_Lachnospiraceae	1	1	1	1	1
Bacteria	Firmicutes	Bacilli	Lactobacillales	Lactobacillaceae		unclassified_f_Lactobacillaceae	1	0	0	0	0
Bacteria	Fusobacteriota	Fusobacteriia	Fusobacteriales	Leptotrichiaceae		unclassified_f_Leptotrichiaceae	0	0	0	0	1
Bacteria	Bacteroidota	Bacteroidia	Bacteroidales	M2PB4-65 termite group		unclassified_f_M2PB4-65 termite group	1	1	1	1	1
Bacteria	Bacteroidota	Bacteroidia	Bacteroidales	Marinifilaceae		unclassified_f_Marinifilaceae	1	1	1	1	1
Archaea	Thermoplasmatota	Thermoplasmata	Methanomassiliicoccales	Methanomethylophilaceae		unclassified_f_Methanomethylophilaceae	1	0	0	0	0
Bacteria	Firmicutes	Clostridia	Oscillospirales	Oscillospiraceae		unclassified_f_Oscillospiraceae	1	1	1	1	1
Bacteria	Proteobacteria	Gammaproteobacteria	Burkholderiales	Oxalobacteraceae		unclassified_f_Oxalobacteraceae	1	1	1	1	1
Bacteria	Bacteroidota	Bacteroidia	Bacteroidales	Paludibacteraceae		unclassified_f_Paludibacteraceae	1	1	1	1	1
Bacteria	Firmicutes	Clostridia	Peptostreptococcales-Tissierellales	Peptostreptococcaceae		unclassified_f_Peptostreptococcaceae	1	0	0	0	1
Bacteria	Actinobacteriota	Actinobacteria	Micrococcales	Promicromonosporaceae		unclassified_f_Promicromonosporaceae	1	0	0	0	0
Bacteria	Actinobacteriota	Actinobacteria	Propionibacteriales	Propionibacteriaceae		unclassified_f_Propionibacteriaceae	1	0	0	0	0
Bacteria	Proteobacteria	Gammaproteobacteria	Pseudomonadales	Pseudomonadaceae		unclassified_f_Pseudomonadaceae	1	0	1	1	1
Bacteria	Proteobacteria	Alphaproteobacteria	Rhizobiales	Rhizobiaceae		unclassified_f_Rhizobiaceae	1	0	0	0	0
Bacteria	Bacteroidota	Bacteroidia	Bacteroidales	Rikenellaceae		unclassified_f_Rikenellaceae	1	1	1	1	1
Bacteria	Firmicutes	Clostridia	Oscillospirales	Ruminococcaceae		unclassified_f_Ruminococcaceae	1	1	1	1	1
Bacteria	Patescibacteria	Saccharimonadia	Saccharimonadales	Saccharimonadaceae		unclassified_f_Saccharimonadaceae	0	0	0	0	1
Bacteria	Proteobacteria	Alphaproteobacteria	Sphingomonadales	Sphingomonadaceae		unclassified_f_Sphingomonadaceae	1	0	0	0	0
Bacteria	Firmicutes	Syntrophomonadia	Syntrophomonadales	Syntrophomonadaceae		unclassified_f_Syntrophomonadaceae	1	0	1	1	1
Bacteria	Bacteroidota	Bacteroidia	Bacteroidales	Tannerellaceae		unclassified_f_Tannerellaceae	1	1	1	1	1
Bacteria	Firmicutes	Clostridia	Oscillospirales	UCG-010		unclassified_f_UCG-010	1	0	0	0	0
Bacteria	Bacteroidota	Bacteroidia	Bacteroidales	vadinHA21		unclassified_f_vadinHA21	0	0	1	1	1
Bacteria	Proteobacteria	Gammaproteobacteria	Enterobacterales	Yersiniaceae		unclassified_f_Yersiniaceae	1	1	0	1	1
Bacteria	Bacteroidota	Bacteroidia	Bacteroidales			unclassified_o_Bacteroidales	1	1	1	1	1
Bacteria	Proteobacteria	Gammaproteobacteria	Burkholderiales			unclassified_o_Burkholderiales	1	1	0	1	0
Bacteria	Firmicutes	Clostridia	Clostridia UCG-014			unclassified_o_Clostridia UCG-014	1	0	0	0	1
Bacteria	Firmicutes	Clostridia	Clostridia vadinBB60 group			unclassified_o_Clostridia vadinBB60 group	1	1	1	1	1
Bacteria	Desulfobacterota	Desulfobacteria	Desulfobacterales			unclassified_o_Desulfobacterales	0	1	1	1	1
Bacteria	Desulfobacterota	Desulfovibrionia	Desulfovibrionales			unclassified_o_Desulfovibrionales	1	1	1	1	1
Bacteria	Firmicutes	Incertae Sedis_2	DTU014			unclassified_o_DTU014	1	0	0	0	0
Bacteria	Proteobacteria	Gammaproteobacteria	Enterobacterales			unclassified_o_Enterobacterales	1	1	1	1	1
Bacteria	Cyanobacteria	Vampirivibrionia	Gastranaerophilales			unclassified_o_Gastranaerophilales	1	0	1	1	1
Bacteria	Patescibacteria	Gracilibacteria	JGI 0000069-P22			unclassified_o_JGI 0000069-P22	0	0	0	0	1
Bacteria	Firmicutes	Clostridia	Lachnospirales			unclassified_o_Lachnospirales	1	1	1	1	1
Bacteria	Firmicutes	Bacilli	Lactobacillales			unclassified_o_Lactobacillales	1	1	1	1	1
Bacteria	Actinobacteriota	Actinobacteria	Micrococcales			unclassified_o_Micrococcales	1	1	1	1	1
Bacteria	Firmicutes	Clostridia	Oscillospirales			unclassified_o_Oscillospirales	1	1	1	1	1
Bacteria	Firmicutes	Clostridia	Peptostreptococcales-Tissierellales			unclassified_o_Peptostreptococcales-Tissierellales	1	1	1	1	1
Bacteria	Firmicutes	Bacilli	RF39			unclassified_o_RF39	1	1	1	1	1
Bacteria	Firmicutes	Bacilli	RsaHf231			unclassified_o_RsaHf231	1	1	1	1	1
Bacteria	Patescibacteria	Saccharimonadia	Saccharimonadales			unclassified_o_Saccharimonadales	1	0	0	0	0
Bacteria	Verrucomicrobiota	Verrucomicrobiae	Verrucomicrobiales			unclassified_o_Verrucomicrobiales	1	1	1	1	1
Bacteria	Desulfobacterota					unclassified_p_Desulfobacterota	1	1	1	1	1
Bacteria	Firmicutes					unclassified_p_Firmicutes	1	1	1	1	1
Bacteria	Rs-K70 termite group					unclassified_p_Rs-K70 termite group	1	1	1	1	1
