# Supplementary material for: Blattella germanica Selects Microbiota Taxa from Feces and Environmental Inputs
Source: Insects. 2026 Jun 10;17(6):615. doi: 10.3390/insects17060615 (PMC13300209; doi:10.3390/insects17060615)
Supplement: Supplementary file 1 [file insects-17-00615-s001.zip › Supplementary_TableS7.xlsx]

## Sheet: Sheet1
domain	phylum	class	order	family	genus	last	kw.ep	kw.eBH	glm.ep	glm.eBH	kw.eBH.sig	glm.eBH.sig
Bacteria	Bacteroidota	Bacteroidia	Bacteroidales			unclassified_o_Bacteroidales	0.00174026	0.0107554	1.59709e-09	1.30613e-08	Yes	Yes
Bacteria	Bacteroidota	Bacteroidia	Bacteroidales	vadinHA21		unclassified_f_vadinHA21	0.0217757	0.0362082	0.0130587	0.0167335	Yes	Yes
Bacteria	Patescibacteria	Saccharimonadia	Saccharimonadales			unclassified_o_Saccharimonadales	0.0267324	0.0418716	0.0171213	0.0223718	Yes	Yes
Bacteria	Firmicutes	Bacilli	Lactobacillales	Vagococcaceae	Vagococcus	g_Vagococcus	0.0283603	0.0438012	0.0233232	0.0295876	Yes	Yes
Bacteria	Proteobacteria	Gammaproteobacteria	Burkholderiales			unclassified_o_Burkholderiales	0.00319037	0.0126577	0.000656209	0.00115697	Yes	Yes
Bacteria	Proteobacteria	Gammaproteobacteria	Pseudomonadales	Pseudomonadaceae	Pseudomonas	g_Pseudomonas	0.127119	0.149221	0.183008	0.199239	No	No
Bacteria	Proteobacteria	Gammaproteobacteria	Burkholderiales	Oxalobacteraceae	Massilia	g_Massilia	0.365364	0.387609	0.288395	0.306458	No	No
Bacteria	Firmicutes	Syntrophomonadia	Syntrophomonadales	Syntrophomonadaceae		unclassified_f_Syntrophomonadaceae	0.00382753	0.0136708	0.000810032	0.00126438	Yes	Yes
Bacteria	Firmicutes	Clostridia	Oscillospirales	UCG-010		unclassified_f_UCG-010	0.059113	0.0775121	0.0600833	0.0712631	No	No
Bacteria	Bacteroidota	Bacteroidia	Bacteroidales	Tannerellaceae	Tannerella	g_Tannerella	0.00116991	0.0104226	1.97105e-06	4.77678e-06	Yes	Yes
Bacteria	Firmicutes	Clostridia	Oscillospirales	Oscillospiraceae		unclassified_f_Oscillospiraceae	0.00521343	0.0157608	8.25481e-05	0.000206918	Yes	Yes
Bacteria	Proteobacteria	Alphaproteobacteria	Rhizobiales	Rhizobiaceae		unclassified_f_Rhizobiaceae	0.11394	0.135273	0.108695	0.123263	No	No
Bacteria	Planctomycetota	vadinHA49				unclassified_c_vadinHA49	0.025835	0.0417442	0.00180069	0.00310728	Yes	Yes
Bacteria	Bacteroidota	Bacteroidia	Sphingobacteriales	Sphingobacteriaceae	Sphingobacterium	g_Sphingobacterium	0.390348	0.412618	0.337646	0.356025	No	No
Bacteria	Proteobacteria	Alphaproteobacteria	Caulobacterales	Caulobacteraceae	Brevundimonas	g_Brevundimonas	0.0483746	0.065894	0.0449111	0.0546072	No	No
Bacteria	Patescibacteria	Saccharimonadia	Saccharimonadales	Saccharimonadaceae	Candidatus Saccharimonas	g_Candidatus Saccharimonas	0.0026638	0.0120873	0.000239092	0.000397372	Yes	Yes
Bacteria	Firmicutes	Bacilli	Lactobacillales	Enterococcaceae	Enterococcus	g_Enterococcus	0.00686205	0.0180636	0.000153388	0.000359817	Yes	Yes
Bacteria	Firmicutes	Clostridia	Eubacteriales	Anaerofustaceae	Anaerofustis	g_Anaerofustis	0.650629	0.665395	0.579767	0.594165	No	No
Bacteria	Desulfobacterota	Desulfovibrionia	Desulfovibrionales	Desulfovibrionaceae	Desulfovibrio	g_Desulfovibrio	0.000947957	0.0103605	5.73444e-10	5.45145e-09	Yes	Yes
Bacteria	Firmicutes	Clostridia	Peptostreptococcales-Tissierellales			unclassified_o_Peptostreptococcales-Tissierellales	0.174992	0.198703	0.147492	0.164575	No	No
Bacteria	Firmicutes	Clostridia	Oscillospirales	Ruminococcaceae	Harryflintia	g_Harryflintia	0.00715358	0.0186363	0.000209975	0.00040904	Yes	Yes
Bacteria	Proteobacteria	Alphaproteobacteria	Sphingomonadales	Sphingomonadaceae	Sphingobium	g_Sphingobium	0.329381	0.35235	0.286531	0.304242	No	No
Bacteria	Planctomycetota	Planctomycetes	Pirellulales	Pirellulaceae	Termite planctomycete cluster	g_Termite planctomycete cluster	0.0242577	0.0390598	0.0193355	0.0250176	Yes	Yes
Bacteria	Firmicutes	Clostridia	Oscillospirales			unclassified_o_Oscillospirales	0.00125784	0.0104434	1.34939e-06	5.5742e-06	Yes	Yes
Bacteria	Firmicutes	Clostridia	Oscillospirales	Ruminococcaceae	Candidatus Soleaferrea	g_Candidatus Soleaferrea	0.000861391	0.0103505	5.03415e-13	1.20472e-11	Yes	Yes
Bacteria	Firmicutes	Clostridia	Clostridiales	Clostridiaceae	Candidatus Arthromitus	g_Candidatus Arthromitus	0.0429832	0.0598469	0.0381682	0.0469095	No	Yes
Bacteria	Proteobacteria	Gammaproteobacteria	Pseudomonadales	Pseudomonadaceae		unclassified_f_Pseudomonadaceae	0.460827	0.48175	0.364439	0.382479	No	No
Bacteria	Desulfobacterota	Desulfobacteria	Desulfobacterales			unclassified_o_Desulfobacterales	0.00142945	0.0105192	1.40496e-07	5.63864e-07	Yes	Yes
Bacteria	Actinobacteriota	Coriobacteriia				unclassified_c_Coriobacteriia	0.0306296	0.0461952	0.0322043	0.0400761	Yes	Yes
Archaea	Thermoplasmatota	Thermoplasmata	Methanomassiliicoccales	Methanomethylophilaceae		unclassified_f_Methanomethylophilaceae	0.0884933	0.108677	0.0745327	0.0870241	No	No
Bacteria	Firmicutes	Bacilli	Erysipelotrichales	Erysipelatoclostridiaceae	UCG-004	g_UCG-004	0.482154	0.501957	0.433566	0.450579	No	No
Bacteria	Bacteroidota	Bacteroidia				unclassified_c_Bacteroidia	0.000542603	0.01033	1.02131e-14	8.37849e-13	Yes	Yes
Bacteria	Firmicutes	Negativicutes	Veillonellales-Selenomonadales	Sporomusaceae	Dendrosporobacter	g_Dendrosporobacter	0.170158	0.192257	0.155412	0.171963	No	No
Bacteria	Firmicutes	Clostridia	Lachnospirales	Lachnospiraceae	Lachnospiraceae NC2004 group	g_Lachnospiraceae NC2004 group	0.0786466	0.0982208	0.0857079	0.0994477	No	No
Bacteria	Fusobacteriota	Fusobacteriia	Fusobacteriales	Fusobacteriaceae		unclassified_f_Fusobacteriaceae	0.0685683	0.0883105	0.0601759	0.0707061	No	No
Bacteria	Bacteroidota	Bacteroidia	Bacteroidales	Paludibacteraceae		unclassified_f_Paludibacteraceae	0.00295866	0.0122234	1.26438e-05	2.94384e-05	Yes	Yes
Bacteria	Actinobacteriota	Actinobacteria	Micrococcales	Promicromonosporaceae		unclassified_f_Promicromonosporaceae	0.481943	0.501109	0.422247	0.439014	No	No
Bacteria	Proteobacteria	Alphaproteobacteria	Rhizobiales	Devosiaceae	Devosia	g_Devosia	0.238583	0.261074	0.214509	0.231558	No	No
Bacteria	Firmicutes	Bacilli	Lactobacillales	Streptococcaceae	Streptococcus	g_Streptococcus	0.218134	0.241048	0.17705	0.192123	No	No
Bacteria	Actinobacteriota	Actinobacteria	Streptomycetales	Streptomycetaceae	Streptomyces	g_Streptomyces	0.470536	0.490618	0.405344	0.422799	No	No
Bacteria	Rs-K70 termite group					unclassified_p_Rs-K70 termite group	0.00690868	0.0182443	4.15844e-05	0.000116023	Yes	Yes
Bacteria	Firmicutes	Clostridia	Oscillospirales	Butyricicoccaceae	UCG-009	g_UCG-009	0.008018	0.0197479	0.00500115	0.00742007	Yes	Yes
Bacteria	Firmicutes	Clostridia	Oscillospirales	Oscillospiraceae	NK4A214 group	g_NK4A214 group	0.227042	0.249716	0.204856	0.22196	No	No
Bacteria	Firmicutes	Bacilli	Lactobacillales	Lactobacillaceae		unclassified_f_Lactobacillaceae	0.0207046	0.0350789	0.000159581	0.000297538	Yes	Yes
Bacteria	Firmicutes	Clostridia	Christensenellales	Christensenellaceae	Christensenellaceae R-7 group	g_Christensenellaceae R-7 group	0.0082006	0.0200188	0.00837226	0.0123747	Yes	Yes
Bacteria	Actinobacteriota	Actinobacteria	Actinomycetales	Actinomycetaceae	Actinomyces	g_Actinomyces	0.260217	0.283182	0.226808	0.243394	No	No
Bacteria	Firmicutes	Clostridia	Oscillospirales	Ruminococcaceae	Ruminococcus	g_Ruminococcus	0.0198439	0.0341681	0.000144107	0.000270262	Yes	Yes
Bacteria	Firmicutes	Clostridia	Oscillospirales	Oscillospiraceae	Papillibacter	g_Papillibacter	0.20873	0.231732	0.192729	0.21017	No	No
Bacteria	Firmicutes	Bacilli	Staphylococcales	Staphylococcaceae	Staphylococcus	g_Staphylococcus	0.256652	0.279856	0.239674	0.256838	No	No
Bacteria	Bacteroidota	Bacteroidia	Bacteroidales	Tannerellaceae		unclassified_f_Tannerellaceae	0.00210669	0.0112121	0.000293872	0.000601889	Yes	Yes
Bacteria	Bacteroidota	Bacteroidia	Bacteroidales	Dysgonomonadaceae		unclassified_f_Dysgonomonadaceae	0.000618148	0.0103307	4.50894e-10	4.46566e-09	Yes	Yes
Bacteria	Proteobacteria	Gammaproteobacteria				unclassified_c_Gammaproteobacteria	0.00248484	0.0115307	3.4718e-06	1.02669e-05	Yes	Yes
Bacteria	Bacteroidota	Bacteroidia	Bacteroidales	Porphyromonadaceae	Porphyromonas	g_Porphyromonas	0.253933	0.276953	0.216696	0.232877	No	No
Bacteria	Firmicutes	Bacilli	Paenibacillales	Paenibacillaceae	Paenibacillus	g_Paenibacillus	0.443897	0.464718	0.367618	0.385322	No	No
Bacteria	Fusobacteriota	Fusobacteriia	Fusobacteriales	Leptotrichiaceae		unclassified_f_Leptotrichiaceae	0.259321	0.28194	0.222925	0.238954	No	No
Bacteria	Firmicutes	Bacilli	Bacillales	Bacillaceae	Bacillus	g_Bacillus	0.546982	0.565254	0.472128	0.489109	No	No
Bacteria	Verrucomicrobiota	Verrucomicrobiae	Verrucomicrobiales	Akkermansiaceae	Akkermansia	g_Akkermansia	0.00236124	0.0114144	4.98555e-05	9.6602e-05	Yes	Yes
Bacteria	Bacteroidota	Bacteroidia	Bacteroidales	CR-115		unclassified_f_CR-115	0.0155044	0.0294946	0.00346467	0.0055218	Yes	Yes
Bacteria	Proteobacteria	Gammaproteobacteria	Burkholderiales	Oxalobacteraceae	Oxalobacter	g_Oxalobacter	0.00189263	0.0109046	1.27298e-05	2.55298e-05	Yes	Yes
Bacteria	Bacteroidota	Bacteroidia	Bacteroidales	Marinifilaceae	Odoribacter	g_Odoribacter	0.149214	0.174758	0.0957973	0.114615	No	No
Bacteria	Actinobacteriota	Actinobacteria	Micrococcales	Dermabacteraceae	Brachybacterium	g_Brachybacterium	0.470318	0.489928	0.407094	0.424274	No	No
Bacteria	Actinobacteriota	Actinobacteria	Micrococcales			unclassified_o_Micrococcales	0.00145825	0.0105409	2.04774e-07	6.59467e-07	Yes	Yes
Bacteria	Proteobacteria	Gammaproteobacteria	Enterobacterales	Enterobacteriaceae		unclassified_f_Enterobacteriaceae	0.00538548	0.0159433	0.000159502	0.000281307	Yes	Yes
Bacteria	Bacteroidota	Bacteroidia	Bacteroidales	Bacteroidaceae	Bacteroides	g_Bacteroides	0.00589027	0.0168266	0.000531163	0.00108496	Yes	Yes
Bacteria	Firmicutes	Bacilli	Erysipelotrichales	Erysipelotrichaceae	[Anaerorhabdus] furcosa group	g_[Anaerorhabdus] furcosa group	0.0204893	0.0348323	0.000517365	0.00088264	Yes	Yes
Bacteria	Elusimicrobiota	Elusimicrobia	Elusimicrobiales	Elusimicrobiaceae	Elusimicrobium	g_Elusimicrobium	0.00138461	0.0105418	8.93327e-05	0.000171038	Yes	Yes
Bacteria	Firmicutes	Clostridia	Lachnospirales			unclassified_o_Lachnospirales	0.0223312	0.0374601	0.00364813	0.00540376	Yes	Yes
Bacteria	Bacteroidota	Bacteroidia	Bacteroidales	Prevotellaceae	Prevotella	g_Prevotella	0.247975	0.271139	0.208264	0.224535	No	No
Bacteria	Bacteroidota	Bacteroidia	Bacteroidales	Rikenellaceae		unclassified_f_Rikenellaceae	0.00161478	0.0106636	2.05102e-05	5.80369e-05	Yes	Yes
Bacteria	Firmicutes	Bacilli	RF39			unclassified_o_RF39	0.00155141	0.0106095	3.16978e-05	7.12472e-05	Yes	Yes
Bacteria	Firmicutes					unclassified_p_Firmicutes	0.01608	0.0304131	0.00110998	0.00205937	Yes	Yes
Bacteria	Desulfobacterota	Desulfovibrionia	Desulfovibrionales			unclassified_o_Desulfovibrionales	0.00304941	0.0123304	9.8944e-07	4.3308e-06	Yes	Yes
Bacteria	Bacteroidota	Bacteroidia	Bacteroidales	M2PB4-65 termite group		unclassified_f_M2PB4-65 termite group	0.00467931	0.0148556	4.42982e-05	9.93578e-05	Yes	Yes
Bacteria	Firmicutes	Clostridia	Oscillospirales	Ruminococcaceae		unclassified_f_Ruminococcaceae	0.000494116	0.01033	8.54071e-13	1.86067e-11	Yes	Yes
Bacteria	Firmicutes	Clostridia	Lachnospirales	Lachnospiraceae	Robinsoniella	g_Robinsoniella	0.00341267	0.0129173	3.46743e-06	1.20272e-05	Yes	Yes
Bacteria	Fusobacteriota	Fusobacteriia	Fusobacteriales	Fusobacteriaceae	Fusobacterium	g_Fusobacterium	0.0107365	0.0234374	0.00956416	0.0139475	Yes	Yes
Bacteria	Desulfobacterota	Desulfovibrionia	Desulfovibrionales	Desulfovibrionaceae		unclassified_f_Desulfovibrionaceae	0.0054243	0.0161113	1.83703e-08	1.23446e-07	Yes	Yes
Bacteria	Deferribacterota	Deferribacteres	Deferribacterales	Deferribacteraceae	Mucispirillum	g_Mucispirillum	0.000519427	0.01033	3.74275e-13	9.485e-12	Yes	Yes
Bacteria	Synergistota	Synergistia	Synergistales	Synergistaceae	Fretibacterium	g_Fretibacterium	0.0416905	0.0588308	0.0503397	0.0595938	No	No
Bacteria	Firmicutes	Clostridia				unclassified_c_Clostridia	0.000306159	0.01033	7.35672e-14	2.58141e-12	Yes	Yes
Bacteria	Firmicutes	Clostridia	Peptostreptococcales-Tissierellales	Sedimentibacteraceae	Sedimentibacter	g_Sedimentibacter	0.212352	0.23628	0.139729	0.154408	No	No
Bacteria	Bacteroidota	Bacteroidia	Bacteroidales	COB P4-1 termite group		unclassified_f_COB P4-1 termite group	0.0195137	0.0337224	0.000281789	0.000498173	Yes	Yes
Bacteria	Verrucomicrobiota	Verrucomicrobiae				unclassified_c_Verrucomicrobiae	0.0575661	0.0761698	0.0330064	0.0413125	No	Yes
Bacteria	Firmicutes	Clostridia	Lachnospirales	Lachnospiraceae	Tuzzerella	g_Tuzzerella	0.0143694	0.0277428	0.00143365	0.00235493	Yes	Yes
Bacteria	Proteobacteria	Gammaproteobacteria	Enterobacterales			unclassified_o_Enterobacterales	0.0900583	0.111764	0.0481218	0.0611171	No	No
Bacteria	Bacteroidota	Bacteroidia	Bacteroidales	Paludibacteraceae	Paludibacter	g_Paludibacter	0.0181852	0.0329288	2.35507e-11	3.6992e-10	Yes	Yes
Bacteria	Firmicutes	Clostridia	Oscillospirales		Hydrogenoanaerobacterium	g_Hydrogenoanaerobacterium	0.0100037	0.0224211	0.00602812	0.0086087	Yes	Yes
Bacteria	Cyanobacteria	Vampirivibrionia	Gastranaerophilales			unclassified_o_Gastranaerophilales	0.00203189	0.0112398	7.40875e-05	0.000155254	Yes	Yes
Bacteria	Bacteroidota	Bacteroidia	Bacteroidales	Rikenellaceae	Alistipes	g_Alistipes	0.00451191	0.0145781	3.58391e-05	9.88658e-05	Yes	Yes
Bacteria	Firmicutes	Clostridia	Oscillospirales	Oscillospiraceae	Intestinimonas	g_Intestinimonas	0.202028	0.228821	0.222725	0.246362	No	No
Bacteria	Firmicutes	Bacilli	Lactobacillales	Lactobacillaceae	Pediococcus	g_Pediococcus	0.0203059	0.0345981	0.00255723	0.00383476	Yes	Yes
Bacteria	Verrucomicrobiota	Verrucomicrobiae	Verrucomicrobiales			unclassified_o_Verrucomicrobiales	0.00176881	0.0107862	8.62637e-06	1.80341e-05	Yes	Yes
Bacteria	Proteobacteria	Alphaproteobacteria	Acetobacterales	Acetobacteraceae		unclassified_f_Acetobacteraceae	0.0110982	0.0233534	0.000508642	0.00084825	Yes	Yes
Bacteria	Firmicutes	Bacilli	Lactobacillales	Lactobacillaceae	Lactobacillus	g_Lactobacillus	0.00306272	0.0124525	0.000910007	0.00146578	Yes	Yes
Bacteria	Firmicutes	Clostridia	Clostridia UCG-014			unclassified_o_Clostridia UCG-014	0.0223817	0.0370875	0.000896854	0.00141072	Yes	Yes
Bacteria	Firmicutes	Bacilli	Lactobacillales	Enterococcaceae		unclassified_f_Enterococcaceae	0.000943029	0.0103496	1.06851e-05	2.28858e-05	Yes	Yes
Bacteria	Fibrobacterota	Chitinivibrionia	Chitinivibrionia Incertae Sedis	Unknown Family_2	possible genus 02	g_possible genus 02	0.0203716	0.034756	0.000744676	0.00121995	Yes	Yes
Bacteria	Firmicutes	Clostridia	Christensenellales	Christensenellaceae		unclassified_f_Christensenellaceae	0.0211476	0.0356215	0.00293313	0.00443112	Yes	Yes
Bacteria	Proteobacteria	Gammaproteobacteria	Burkholderiales	Burkholderiaceae	Ralstonia	g_Ralstonia	0.0275801	0.0420642	0.0294832	0.0350555	Yes	Yes
Bacteria	Bacteroidota	Bacteroidia	Bacteroidales	Marinifilaceae	Sanguibacteroides	g_Sanguibacteroides	0.0120808	0.024717	0.00277299	0.00402673	Yes	Yes
Bacteria	Desulfobacterota					unclassified_p_Desulfobacterota	0.000476682	0.01033	1.05477e-10	1.2803e-09	Yes	Yes
Bacteria	Actinobacteriota	Coriobacteriia	Coriobacteriales	Coriobacteriales Incertae Sedis	Raoultibacter	g_Raoultibacter	0.00840092	0.020277	0.000960072	0.00177842	Yes	Yes
Bacteria	Proteobacteria	Alphaproteobacteria	Rhizobiales	Rhizobiaceae	Allorhizobium-Neorhizobium-Pararhizobium-Rhizobium	g_Allorhizobium-Neorhizobium-Pararhizobium-Rhizobium	0.0219102	0.0364849	0.00554285	0.00779986	Yes	Yes
Bacteria	Firmicutes	Clostridia	Peptostreptococcales-Tissierellales	Anaerovoracaceae	[Eubacterium] brachy group	g_[Eubacterium] brachy group	0.00297023	0.0122708	7.35862e-05	0.00015361	Yes	Yes
Bacteria	Firmicutes	Incertae Sedis_2	DTU014			unclassified_o_DTU014	0.0199085	0.0342223	0.00235202	0.00351963	Yes	Yes
Bacteria	Firmicutes	Bacilli	Erysipelotrichales	Erysipelotrichaceae	Breznakia	g_Breznakia	0.00768014	0.019294	2.94175e-09	2.34001e-08	Yes	Yes
Bacteria	Proteobacteria	Gammaproteobacteria	Pseudomonadales	Moraxellaceae	Acinetobacter	g_Acinetobacter	0.0207904	0.0353041	0.00341896	0.00495519	Yes	Yes
Bacteria	Firmicutes	Clostridia	Peptostreptococcales-Tissierellales	Anaerovoracaceae		unclassified_f_Anaerovoracaceae	0.00720614	0.0183754	0.00348966	0.00507214	Yes	Yes
Bacteria	Proteobacteria	Gammaproteobacteria	Enterobacterales	Yersiniaceae		unclassified_f_Yersiniaceae	0.0230281	0.0379323	0.00262513	0.00394451	Yes	Yes
Bacteria	Firmicutes	Clostridia	Lachnospirales	Lachnospiraceae		unclassified_f_Lachnospiraceae	0.00217185	0.0112543	4.15083e-07	2.01977e-06	Yes	Yes
Bacteria	Firmicutes	Clostridia	Oscillospirales	Butyricicoccaceae	Butyricicoccus	g_Butyricicoccus	0.137397	0.160819	0.101115	0.115991	No	No
Bacteria	Firmicutes	Negativicutes				unclassified_c_Negativicutes	0.00318743	0.0125412	4.0525e-10	4.13972e-09	Yes	Yes
Bacteria	Desulfobacterota	Desulfobacteria	Desulfobacterales	Desulfobacteraceae	Desulfobotulus	g_Desulfobotulus	0.0201849	0.0344886	0.00197425	0.00298376	Yes	Yes
Bacteria	Bacteroidota	Bacteroidia	Bacteroidales	Marinifilaceae		unclassified_f_Marinifilaceae	0.0308203	0.0471833	4.99256e-07	1.9572e-06	Yes	Yes
Bacteria	Bacteroidota	Bacteroidia	Flavobacteriales	Weeksellaceae	Chryseobacterium	g_Chryseobacterium	0.205926	0.229102	0.187465	0.203675	No	No
Bacteria	Firmicutes	Clostridia	Peptostreptococcales-Tissierellales	Peptostreptococcaceae	Romboutsia	g_Romboutsia	0.023732	0.0386078	0.0102553	0.013777	Yes	Yes
Bacteria	Elusimicrobiota	Endomicrobia	Endomicrobiales	Endomicrobiaceae	Endomicrobium	g_Endomicrobium	0.00755374	0.0185906	0.000847222	0.0013528	Yes	Yes
Bacteria	Firmicutes	Bacilli	Erysipelotrichales	Erysipelotrichaceae	ZOR0006	g_ZOR0006	0.0237705	0.0382363	0.00841773	0.0113962	Yes	Yes
Bacteria	Firmicutes	Clostridia	Oscillospirales	Ruminococcaceae	Paludicola	g_Paludicola	0.0510801	0.0691937	0.00480874	0.00751494	No	Yes
Bacteria	Firmicutes	Bacilli	Acholeplasmatales	Acholeplasmataceae		unclassified_f_Acholeplasmataceae	0.0242542	0.0391034	0.00642441	0.00909072	Yes	Yes
Bacteria	Firmicutes	Bacilli	Lactobacillales			unclassified_o_Lactobacillales	0.00670231	0.0176057	0.00298382	0.00442306	Yes	Yes
Bacteria	Campilobacterota	Campylobacteria	Campylobacterales	Sulfurospirillaceae	Sulfurospirillum	g_Sulfurospirillum	0.0203485	0.0347124	0.00423677	0.00610298	Yes	Yes
Bacteria	Firmicutes	Bacilli	Erysipelotrichales	Erysipelotrichaceae		unclassified_f_Erysipelotrichaceae	0.0253955	0.0406729	0.0199743	0.0245767	Yes	Yes
Bacteria	Firmicutes	Bacilli				unclassified_c_Bacilli	0.0220412	0.0367684	0.00726114	0.00996977	Yes	Yes
Archaea	Halobacterota	Methanosarcinia	Methanosarciniales	Methanosarcinaceae	Methanimicrococcus	g_Methanimicrococcus	0.020647	0.0350883	0.00564696	0.00796924	Yes	Yes
Bacteria	Firmicutes	Clostridia	Oscillospirales	[Eubacterium] coprostanoligenes group		unclassified_f_[Eubacterium] coprostanoligenes group	0.0226241	0.0372298	0.0121781	0.0163177	Yes	Yes
Bacteria	Firmicutes	Clostridia	Clostridia vadinBB60 group			unclassified_o_Clostridia vadinBB60 group	0.00317077	0.0125884	0.00111078	0.001737	Yes	Yes
Bacteria	Synergistota	Synergistia	Synergistales	Synergistaceae	Candidatus Tammella	g_Candidatus Tammella	0.0303377	0.0462029	0.00561239	0.00764055	Yes	Yes
Bacteria	Proteobacteria	Gammaproteobacteria	Burkholderiales	Comamonadaceae	Delftia	g_Delftia	0.484852	0.504793	0.426388	0.443889	No	No
Bacteria	Bacteroidota	Bacteroidia	Bacteroidales	Dysgonomonadaceae	Dysgonomonas	g_Dysgonomonas	0.00141991	0.010505	6.91267e-14	2.52525e-12	Yes	Yes
Bacteria	Firmicutes	Bacilli	Erysipelotrichales	Erysipelatoclostridiaceae	Erysipelatoclostridium	g_Erysipelatoclostridium	0.0600034	0.0790977	0.0861806	0.104301	No	No
Bacteria	Proteobacteria	Gammaproteobacteria	Burkholderiales	Oxalobacteraceae		unclassified_f_Oxalobacteraceae	0.00279193	0.0120846	0.000697161	0.00101693	Yes	Yes
Bacteria	Proteobacteria	Gammaproteobacteria	Xanthomonadales	Xanthomonadaceae	Stenotrophomonas	g_Stenotrophomonas	0.010755	0.0230529	0.00508279	0.00723755	Yes	Yes
Bacteria	Proteobacteria	Alphaproteobacteria	Sphingomonadales	Sphingomonadaceae		unclassified_f_Sphingomonadaceae	0.215934	0.239254	0.18334	0.200448	No	No
Bacteria	Bacteroidota	Bacteroidia	Bacteroidales	Tannerellaceae	Parabacteroides	g_Parabacteroides	0.0788498	0.0998026	0.233441	0.258633	No	No
Bacteria	Firmicutes	Bacilli	RsaHf231			unclassified_o_RsaHf231	0.103837	0.126103	0.0544001	0.065116	No	No
Bacteria	Firmicutes	Bacilli	Acholeplasmatales	Acholeplasmataceae	Acholeplasma	g_Acholeplasma	0.0210787	0.0355807	0.00762301	0.0105395	Yes	Yes
