# Supplementary material for: Blattella germanica Selects Microbiota Taxa from Feces and Environmental Inputs
Source: Insects. 2026 Jun 10;17(6):615. doi: 10.3390/insects17060615 (PMC13300209; doi:10.3390/insects17060615)
Supplement: Supplementary file 1 [file insects-17-00615-s001.zip › Supplementary_TableS8.xlsx]

## Sheet: Sheet1
domain	phylum	class	order	family	genus	last	HBge_core	FBge_core	FBor_core	FPam_core
Bacteria	Firmicutes	Bacilli	Erysipelotrichales	Erysipelotrichaceae	[Anaerorhabdus] furcosa group	g_[Anaerorhabdus] furcosa group	0	0	1	1
Bacteria	Firmicutes	Bacilli	Acholeplasmatales	Acholeplasmataceae	Acholeplasma	g_Acholeplasma	0	0	0	1
Bacteria	Proteobacteria	Gammaproteobacteria	Pseudomonadales	Moraxellaceae	Acinetobacter	g_Acinetobacter	0	0	1	1
Bacteria	Verrucomicrobiota	Verrucomicrobiae	Verrucomicrobiales	Akkermansiaceae	Akkermansia	g_Akkermansia	0	0	0	1
Bacteria	Bacteroidota	Bacteroidia	Bacteroidales	Rikenellaceae	Alistipes	g_Alistipes	1	1	1	1
Bacteria	Proteobacteria	Alphaproteobacteria	Rhizobiales	Rhizobiaceae	Allorhizobium-Neorhizobium-Pararhizobium-Rhizobium	g_Allorhizobium-Neorhizobium-Pararhizobium-Rhizobium	0	0	1	1
Bacteria	Firmicutes	Clostridia	Eubacteriales	Anaerofustaceae	Anaerofustis	g_Anaerofustis	0	0	1	0
Bacteria	Bacteroidota	Bacteroidia	Bacteroidales	Bacteroidaceae	Bacteroides	g_Bacteroides	0	1	1	1
Bacteria	Proteobacteria	Alphaproteobacteria	Caulobacterales	Caulobacteraceae	Brevundimonas	g_Brevundimonas	0	0	0	1
Bacteria	Firmicutes	Bacilli	Erysipelotrichales	Erysipelotrichaceae	Breznakia	g_Breznakia	1	1	1	1
Bacteria	Firmicutes	Clostridia	Oscillospirales	Butyricicoccaceae	Butyricicoccus	g_Butyricicoccus	0	1	1	1
Bacteria	Firmicutes	Clostridia	Clostridiales	Clostridiaceae	Candidatus Arthromitus	g_Candidatus Arthromitus	0	0	1	1
Bacteria	Patescibacteria	Saccharimonadia	Saccharimonadales	Saccharimonadaceae	Candidatus Saccharimonas	g_Candidatus Saccharimonas	0	1	1	1
Bacteria	Firmicutes	Clostridia	Oscillospirales	Ruminococcaceae	Candidatus Soleaferrea	g_Candidatus Soleaferrea	1	1	1	1
Bacteria	Firmicutes	Clostridia	Christensenellales	Christensenellaceae	Christensenellaceae R-7 group	g_Christensenellaceae R-7 group	1	1	1	1
Bacteria	Desulfobacterota	Desulfobacteria	Desulfobacterales	Desulfobacteraceae	Desulfobotulus	g_Desulfobotulus	0	0	0	1
Bacteria	Desulfobacterota	Desulfovibrionia	Desulfovibrionales	Desulfovibrionaceae	Desulfovibrio	g_Desulfovibrio	1	1	1	1
Bacteria	Bacteroidota	Bacteroidia	Bacteroidales	Dysgonomonadaceae	Dysgonomonas	g_Dysgonomonas	1	1	1	1
Bacteria	Elusimicrobiota	Elusimicrobia	Elusimicrobiales	Elusimicrobiaceae	Elusimicrobium	g_Elusimicrobium	0	0	1	1
Bacteria	Firmicutes	Bacilli	Lactobacillales	Enterococcaceae	Enterococcus	g_Enterococcus	1	1	1	1
Bacteria	Firmicutes	Bacilli	Erysipelotrichales	Erysipelatoclostridiaceae	Erysipelatoclostridium	g_Erysipelatoclostridium	0	1	1	1
Bacteria	Synergistota	Synergistia	Synergistales	Synergistaceae	Fretibacterium	g_Fretibacterium	0	0	0	1
Bacteria	Fusobacteriota	Fusobacteriia	Fusobacteriales	Fusobacteriaceae	Fusobacterium	g_Fusobacterium	1	1	1	1
Bacteria	Firmicutes	Clostridia	Oscillospirales	Ruminococcaceae	Harryflintia	g_Harryflintia	0	1	1	0
Bacteria	Firmicutes	Clostridia	Oscillospirales		Hydrogenoanaerobacterium	g_Hydrogenoanaerobacterium	1	1	1	1
Bacteria	Firmicutes	Clostridia	Oscillospirales	Oscillospiraceae	Intestinimonas	g_Intestinimonas	0	1	1	1
Bacteria	Firmicutes	Clostridia	Lachnospirales	Lachnospiraceae	Lachnoclostridium	g_Lachnoclostridium	0	0	1	0
Bacteria	Firmicutes	Bacilli	Lactobacillales	Lactobacillaceae	Lactobacillus	g_Lactobacillus	0	0	1	1
Archaea	Halobacterota	Methanosarcinia	Methanosarciniales	Methanosarcinaceae	Methanimicrococcus	g_Methanimicrococcus	0	0	0	1
Bacteria	Deferribacterota	Deferribacteres	Deferribacterales	Deferribacteraceae	Mucispirillum	g_Mucispirillum	1	1	1	1
Bacteria	Bacteroidota	Bacteroidia	Bacteroidales	Marinifilaceae	Odoribacter	g_Odoribacter	1	1	1	1
Bacteria	Proteobacteria	Gammaproteobacteria	Burkholderiales	Oxalobacteraceae	Oxalobacter	g_Oxalobacter	1	1	1	1
Bacteria	Bacteroidota	Bacteroidia	Bacteroidales	Paludibacteraceae	Paludibacter	g_Paludibacter	0	1	1	0
Bacteria	Firmicutes	Clostridia	Oscillospirales	Ruminococcaceae	Paludicola	g_Paludicola	0	1	1	1
Bacteria	Bacteroidota	Bacteroidia	Bacteroidales	Tannerellaceae	Parabacteroides	g_Parabacteroides	1	1	1	1
Bacteria	Firmicutes	Bacilli	Lactobacillales	Lactobacillaceae	Pediococcus	g_Pediococcus	0	0	0	1
Bacteria	Fibrobacterota	Chitinivibrionia	Chitinivibrionia Incertae Sedis	Unknown Family_2	possible genus 02	g_possible genus 02	0	0	0	1
Bacteria	Proteobacteria	Gammaproteobacteria	Burkholderiales	Burkholderiaceae	Ralstonia	g_Ralstonia	0	0	1	0
Bacteria	Actinobacteriota	Coriobacteriia	Coriobacteriales	Coriobacteriales Incertae Sedis	Raoultibacter	g_Raoultibacter	1	1	1	1
Bacteria	Firmicutes	Clostridia	Lachnospirales	Lachnospiraceae	Robinsoniella	g_Robinsoniella	1	1	1	1
Bacteria	Firmicutes	Clostridia	Peptostreptococcales-Tissierellales	Peptostreptococcaceae	Romboutsia	g_Romboutsia	0	0	1	1
Bacteria	Firmicutes	Clostridia	Oscillospirales	Ruminococcaceae	Ruminococcus	g_Ruminococcus	0	0	1	1
Bacteria	Bacteroidota	Bacteroidia	Bacteroidales	Marinifilaceae	Sanguibacteroides	g_Sanguibacteroides	0	0	0	1
Bacteria	Firmicutes	Clostridia	Peptostreptococcales-Tissierellales	Sedimentibacteraceae	Sedimentibacter	g_Sedimentibacter	0	0	1	0
Bacteria	Campilobacterota	Campylobacteria	Campylobacterales	Sulfurospirillaceae	Sulfurospirillum	g_Sulfurospirillum	0	0	0	1
Bacteria	Bacteroidota	Bacteroidia	Bacteroidales	Tannerellaceae	Tannerella	g_Tannerella	1	1	1	1
Bacteria	Planctomycetota	Planctomycetes	Pirellulales	Pirellulaceae	Termite planctomycete cluster	g_Termite planctomycete cluster	0	0	0	1
Bacteria	Firmicutes	Clostridia	Lachnospirales	Lachnospiraceae	Tuzzerella	g_Tuzzerella	0	0	1	0
Bacteria	Firmicutes	Clostridia	Oscillospirales	Butyricicoccaceae	UCG-009	g_UCG-009	1	1	1	1
Bacteria	Firmicutes	Bacilli	Lactobacillales	Vagococcaceae	Vagococcus	g_Vagococcus	0	0	1	1
Bacteria	Firmicutes	Bacilli	Erysipelotrichales	Erysipelotrichaceae	ZOR0006	g_ZOR0006	0	0	0	1
Bacteria	Firmicutes	Bacilli				unclassified_c_Bacilli	0	0	1	1
Bacteria	Bacteroidota	Bacteroidia				unclassified_c_Bacteroidia	1	1	1	1
Bacteria	Firmicutes	Clostridia				unclassified_c_Clostridia	1	1	1	1
Bacteria	Actinobacteriota	Coriobacteriia				unclassified_c_Coriobacteriia	0	0	0	1
Bacteria	Proteobacteria	Gammaproteobacteria				unclassified_c_Gammaproteobacteria	1	1	1	0
Bacteria	Firmicutes	Negativicutes				unclassified_c_Negativicutes	1	1	1	1
Bacteria	Planctomycetota	vadinHA49				unclassified_c_vadinHA49	1	1	1	1
Bacteria	Verrucomicrobiota	Verrucomicrobiae				unclassified_c_Verrucomicrobiae	0	0	1	0
Bacteria	Firmicutes	Clostridia	Oscillospirales	[Eubacterium] coprostanoligenes group		unclassified_f_[Eubacterium] coprostanoligenes group	0	0	1	1
Bacteria	Firmicutes	Bacilli	Acholeplasmatales	Acholeplasmataceae		unclassified_f_Acholeplasmataceae	0	0	0	1
Bacteria	Firmicutes	Clostridia	Peptostreptococcales-Tissierellales	Anaerovoracaceae		unclassified_f_Anaerovoracaceae	0	0	1	1
Bacteria	Firmicutes	Clostridia	Christensenellales	Christensenellaceae		unclassified_f_Christensenellaceae	0	0	1	1
Bacteria	Firmicutes	Clostridia	Clostridiales	Clostridiaceae		unclassified_f_Clostridiaceae	0	0	1	0
Bacteria	Bacteroidota	Bacteroidia	Bacteroidales	COB P4-1 termite group		unclassified_f_COB P4-1 termite group	0	0	0	1
Bacteria	Bacteroidota	Bacteroidia	Bacteroidales	CR-115		unclassified_f_CR-115	1	1	1	1
Bacteria	Desulfobacterota	Desulfovibrionia	Desulfovibrionales	Desulfovibrionaceae		unclassified_f_Desulfovibrionaceae	1	1	1	1
Bacteria	Bacteroidota	Bacteroidia	Bacteroidales	Dysgonomonadaceae		unclassified_f_Dysgonomonadaceae	0	1	1	1
Bacteria	Proteobacteria	Gammaproteobacteria	Enterobacterales	Enterobacteriaceae		unclassified_f_Enterobacteriaceae	0	1	0	1
Bacteria	Firmicutes	Bacilli	Erysipelotrichales	Erysipelotrichaceae		unclassified_f_Erysipelotrichaceae	0	0	1	1
Bacteria	Firmicutes	Clostridia	Lachnospirales	Lachnospiraceae		unclassified_f_Lachnospiraceae	1	1	1	1
Bacteria	Firmicutes	Bacilli	Lactobacillales	Lactobacillaceae		unclassified_f_Lactobacillaceae	0	0	1	1
Bacteria	Bacteroidota	Bacteroidia	Bacteroidales	M2PB4-65 termite group		unclassified_f_M2PB4-65 termite group	0	1	1	1
Bacteria	Bacteroidota	Bacteroidia	Bacteroidales	Marinifilaceae		unclassified_f_Marinifilaceae	0	1	1	0
Bacteria	Firmicutes	Clostridia	Oscillospirales	Oscillospiraceae		unclassified_f_Oscillospiraceae	0	1	1	1
Bacteria	Bacteroidota	Bacteroidia	Bacteroidales	Paludibacteraceae		unclassified_f_Paludibacteraceae	0	1	1	0
Bacteria	Firmicutes	Clostridia	Peptostreptococcales-Tissierellales	Peptostreptococcaceae		unclassified_f_Peptostreptococcaceae	0	0	1	0
Bacteria	Proteobacteria	Alphaproteobacteria	Rhizobiales	Rhizobiaceae		unclassified_f_Rhizobiaceae	0	0	1	0
Bacteria	Bacteroidota	Bacteroidia	Bacteroidales	Rikenellaceae		unclassified_f_Rikenellaceae	1	1	1	1
Bacteria	Firmicutes	Clostridia	Oscillospirales	Ruminococcaceae		unclassified_f_Ruminococcaceae	1	1	1	1
Bacteria	Proteobacteria	Alphaproteobacteria	Sphingomonadales	Sphingomonadaceae		unclassified_f_Sphingomonadaceae	0	0	1	0
Bacteria	Bacteroidota	Bacteroidia	Bacteroidales	Tannerellaceae		unclassified_f_Tannerellaceae	1	1	1	1
Bacteria	Firmicutes	Clostridia	Oscillospirales	UCG-010		unclassified_f_UCG-010	0	0	1	1
Bacteria	Proteobacteria	Gammaproteobacteria	Enterobacterales	Yersiniaceae		unclassified_f_Yersiniaceae	0	1	1	0
Bacteria	Bacteroidota	Bacteroidia	Bacteroidales			unclassified_o_Bacteroidales	1	1	1	1
Bacteria	Proteobacteria	Gammaproteobacteria	Burkholderiales			unclassified_o_Burkholderiales	0	0	1	1
Bacteria	Firmicutes	Clostridia	Clostridia UCG-014			unclassified_o_Clostridia UCG-014	0	0	1	1
Bacteria	Firmicutes	Clostridia	Clostridia vadinBB60 group			unclassified_o_Clostridia vadinBB60 group	0	0	1	1
Bacteria	Desulfobacterota	Desulfovibrionia	Desulfovibrionales			unclassified_o_Desulfovibrionales	1	1	1	1
Bacteria	Firmicutes	Incertae Sedis_2	DTU014			unclassified_o_DTU014	0	0	1	1
Bacteria	Proteobacteria	Gammaproteobacteria	Enterobacterales			unclassified_o_Enterobacterales	0	1	1	1
Bacteria	Cyanobacteria	Vampirivibrionia	Gastranaerophilales			unclassified_o_Gastranaerophilales	0	0	1	0
Bacteria	Firmicutes	Clostridia	Lachnospirales			unclassified_o_Lachnospirales	0	1	1	0
Bacteria	Firmicutes	Bacilli	Lactobacillales			unclassified_o_Lactobacillales	0	0	1	1
Bacteria	Firmicutes	Clostridia	Oscillospirales			unclassified_o_Oscillospirales	1	1	1	1
Bacteria	Firmicutes	Clostridia	Peptostreptococcales-Tissierellales			unclassified_o_Peptostreptococcales-Tissierellales	0	0	0	1
Bacteria	Firmicutes	Bacilli	RF39			unclassified_o_RF39	0	0	1	1
Bacteria	Firmicutes	Bacilli	RsaHf231			unclassified_o_RsaHf231	0	0	0	1
Bacteria	Patescibacteria	Saccharimonadia	Saccharimonadales			unclassified_o_Saccharimonadales	0	0	0	1
Bacteria	Verrucomicrobiota	Verrucomicrobiae	Verrucomicrobiales			unclassified_o_Verrucomicrobiales	0	1	1	1
Bacteria	Desulfobacterota					unclassified_p_Desulfobacterota	1	1	1	1
Bacteria	Firmicutes					unclassified_p_Firmicutes	1	1	1	1
Bacteria	Rs-K70 termite group					unclassified_p_Rs-K70 termite group	1	1	1	1
